# Supplementary material for: Human development, greenhouse gas emissions and sub-national mitigation burdens: a Brazilian perspective
Source: Discov Sustain. 2021 Aug 9;2(1):35. doi: 10.1007/s43621-021-00044-9 (PMC8350932; doi:10.1007/s43621-021-00044-9)
Supplement: Supplementary file 1 — Additional file1 (CSV 963 KB) [file 43621_2021_44_MOESM1_ESM.csv]

state	microregion	municipality	year	mhdi	population
Acre	Brasiléia	Assis Brasil	1991	0.31400001	4121
Acre	Brasiléia	Assis Brasil	2000	0.425000012	4567
Acre	Brasiléia	Assis Brasil	2010	0.588	6017
Acre	Brasiléia	Brasiléia	1991	0.335999995	13157
Acre	Brasiléia	Brasiléia	2000	0.476000011	15582
Acre	Brasiléia	Brasiléia	2010	0.614000022	21262
Acre	Brasiléia	Epitaciolândia	1991	0.372000009	7154
Acre	Brasiléia	Epitaciolândia	2000	0.474000007	10924
Acre	Brasiléia	Epitaciolândia	2010	0.652999997	15079
Acre	Brasiléia	Xapuri	1991	0.34799999	11273
Acre	Brasiléia	Xapuri	2000	0.444999993	12450
Acre	Brasiléia	Xapuri	2010	0.598999977	16045
Acre	Cruzeiro do Sul	Cruzeiro do Sul	1991	0.398000002	53287
Acre	Cruzeiro do Sul	Cruzeiro do Sul	2000	0.50999999	69443
Acre	Cruzeiro do Sul	Cruzeiro do Sul	2010	0.663999975	77987
Acre	Cruzeiro do Sul	Mâncio Lima	1991	0.298000008	9256
Acre	Cruzeiro do Sul	Mâncio Lima	2000	0.456	12663
Acre	Cruzeiro do Sul	Mâncio Lima	2010	0.625	15152
Acre	Cruzeiro do Sul	Marechal Thaumaturgo	1991	0.186000004	9300
Acre	Cruzeiro do Sul	Marechal Thaumaturgo	2000	0.300999999	8339
Acre	Cruzeiro do Sul	Marechal Thaumaturgo	2010	0.500999987	14130
Acre	Cruzeiro do Sul	Porto Walter	1991	0.175999999	6523
Acre	Cruzeiro do Sul	Porto Walter	2000	0.342000008	5537
Acre	Cruzeiro do Sul	Porto Walter	2010	0.532000005	9061
Acre	Cruzeiro do Sul	Rodrigues Alves	1991	0.245000005	5389
Acre	Cruzeiro do Sul	Rodrigues Alves	2000	0.398999989	7283
Acre	Cruzeiro do Sul	Rodrigues Alves	2010	0.566999972	14361
Acre	Rio Branco	Acrelândia	1991	0.246999994	6625
Acre	Rio Branco	Acrelândia	2000	0.451000005	9576
Acre	Rio Branco	Acrelândia	2010	0.603999972	12519
Acre	Rio Branco	Bujari	1991	0.26699999	3235
Acre	Rio Branco	Bujari	2000	0.460000008	5924
Acre	Rio Branco	Bujari	2010	0.588999987	8439
Acre	Rio Branco	Capixaba	1991	0.182999998	2313
Acre	Rio Branco	Capixaba	2000	0.36500001	5163
Acre	Rio Branco	Capixaba	2010	0.574999988	8798
Acre	Rio Branco	Plácido de Castro	1991	0.264999986	11004
Acre	Rio Branco	Plácido de Castro	2000	0.463999987	13822
Acre	Rio Branco	Plácido de Castro	2010	0.621999979	17135
Acre	Rio Branco	Porto Acre	1991	0.259000003	4747
Acre	Rio Branco	Porto Acre	2000	0.442999989	8269
Acre	Rio Branco	Porto Acre	2010	0.575999975	14862
Acre	Rio Branco	Rio Branco	1991	0.485000014	182267
Acre	Rio Branco	Rio Branco	2000	0.591000021	250520
Acre	Rio Branco	Rio Branco	2010	0.726999998	333052
Acre	Rio Branco	Senador Guiomard	1991	0.354000002	15738
Acre	Rio Branco	Senador Guiomard	2000	0.488000005	18879
Acre	Rio Branco	Senador Guiomard	2010	0.639999986	20006
Acre	Sena Madureira	Manoel Urbano	1991	0.217999995	7209
Acre	Sena Madureira	Manoel Urbano	2000	0.395000011	6793
Acre	Sena Madureira	Manoel Urbano	2010	0.550999999	7953
Acre	Sena Madureira	Santa Rosa do Purus	1991	0.166999996	1014
Acre	Sena Madureira	Santa Rosa do Purus	2000	0.27700001	2764
Acre	Sena Madureira	Santa Rosa do Purus	2010	0.51700002	4672
Acre	Sena Madureira	Sena Madureira	1991	0.317000002	22156
Acre	Sena Madureira	Sena Madureira	2000	0.451000005	28571
Acre	Sena Madureira	Sena Madureira	2010	0.602999985	37828
Acre	Tarauacá	Feijó	1991	0.257999986	20246
Acre	Tarauacá	Feijó	2000	0.323000014	29004
Acre	Tarauacá	Feijó	2010	0.538999975	32280
Acre	Tarauacá	Jordão	1991	0.170000002	4359
Acre	Tarauacá	Jordão	2000	0.222000003	4387
Acre	Tarauacá	Jordão	2010	0.469000012	6552
Acre	Tarauacá	Tarauacá	1991	0.273999989	24741
Acre	Tarauacá	Tarauacá	2000	0.386000007	29826
Acre	Tarauacá	Tarauacá	2010	0.538999975	35431
Alagoas	Alagoana do Sertão do São Francisco	Delmiro Gouveia	1991	0.333999991	40228
Alagoas	Alagoana do Sertão do São Francisco	Delmiro Gouveia	2000	0.43599999	42164
Alagoas	Alagoana do Sertão do São Francisco	Delmiro Gouveia	2010	0.611999989	47882
Alagoas	Alagoana do Sertão do São Francisco	Olho d'Água do Casado	1991	0.259000003	6247
Alagoas	Alagoana do Sertão do São Francisco	Olho d'Água do Casado	2000	0.361999989	6707
Alagoas	Alagoana do Sertão do São Francisco	Olho d'Água do Casado	2010	0.524999976	8379
Alagoas	Alagoana do Sertão do São Francisco	Piranhas	1991	0.398000002	14250
Alagoas	Alagoana do Sertão do São Francisco	Piranhas	2000	0.432000011	19888
Alagoas	Alagoana do Sertão do São Francisco	Piranhas	2010	0.588999987	22745
Alagoas	Arapiraca	Arapiraca	1991	0.358999997	164353
Alagoas	Arapiraca	Arapiraca	2000	0.476000011	184755
Alagoas	Arapiraca	Arapiraca	2010	0.648999989	212874
Alagoas	Arapiraca	Campo Grande	1991	0.214000002	8852
Alagoas	Arapiraca	Campo Grande	2000	0.337000012	8451
Alagoas	Arapiraca	Campo Grande	2010	0.523999989	9026
Alagoas	Arapiraca	Coité do Nóia	1991	0.234999999	9773
Alagoas	Arapiraca	Coité do Nóia	2000	0.354000002	11928
Alagoas	Arapiraca	Coité do Nóia	2010	0.532999992	10886
Alagoas	Arapiraca	Craíbas	1991	0.203999996	16998
Alagoas	Arapiraca	Craíbas	2000	0.344000012	20373
Alagoas	Arapiraca	Craíbas	2010	0.524999976	22415
Alagoas	Arapiraca	Feira Grande	1991	0.25	18328
Alagoas	Arapiraca	Feira Grande	2000	0.370999992	20675
Alagoas	Arapiraca	Feira Grande	2010	0.532999992	21101
Alagoas	Arapiraca	Girau do Ponciano	1991	0.240999997	29424
Alagoas	Arapiraca	Girau do Ponciano	2000	0.335000008	29480
Alagoas	Arapiraca	Girau do Ponciano	2010	0.536000013	36336
Alagoas	Arapiraca	Lagoa da Canoa	1991	0.247999996	15851
Alagoas	Arapiraca	Lagoa da Canoa	2000	0.382999986	19776
Alagoas	Arapiraca	Lagoa da Canoa	2010	0.551999986	18209
Alagoas	Arapiraca	Limoeiro de Anadia	1991	0.214000002	18627
Alagoas	Arapiraca	Limoeiro de Anadia	2000	0.368999988	23787
Alagoas	Arapiraca	Limoeiro de Anadia	2010	0.579999983	26809
Alagoas	Arapiraca	São Sebastião	1991	0.246000007	24575
Alagoas	Arapiraca	São Sebastião	2000	0.351000011	28952
Alagoas	Arapiraca	São Sebastião	2010	0.549000025	31860
Alagoas	Arapiraca	Taquarana	1991	0.279000014	16778
Alagoas	Arapiraca	Taquarana	2000	0.375	17006
Alagoas	Arapiraca	Taquarana	2010	0.541000009	18869
Alagoas	Batalha	Batalha	1991	0.291000009	12888
Alagoas	Batalha	Batalha	2000	0.400999993	14429
Alagoas	Batalha	Batalha	2010	0.593999982	16716
Alagoas	Batalha	Belo Monte	1991	0.226999998	7341
Alagoas	Batalha	Belo Monte	2000	0.331	7008
Alagoas	Batalha	Belo Monte	2010	0.51700002	7022
Alagoas	Batalha	Jacaré dos Homens	1991	0.296000004	5167
Alagoas	Batalha	Jacaré dos Homens	2000	0.400000006	6165
Alagoas	Batalha	Jacaré dos Homens	2010	0.583000004	5312
Alagoas	Batalha	Jaramataia	1991	0.221000001	4365
Alagoas	Batalha	Jaramataia	2000	0.386000007	5728
Alagoas	Batalha	Jaramataia	2010	0.551999986	5461
Alagoas	Batalha	Major Isidoro	1991	0.280999988	17195
Alagoas	Batalha	Major Isidoro	2000	0.36500001	17517
Alagoas	Batalha	Major Isidoro	2010	0.565999985	18756
Alagoas	Batalha	Monteirópolis	1991	0.250999987	5653
Alagoas	Batalha	Monteirópolis	2000	0.379999995	6508
Alagoas	Batalha	Monteirópolis	2010	0.538999975	6935
Alagoas	Batalha	Olho d'Água das Flores	1991	0.321999997	15555
Alagoas	Batalha	Olho d'Água das Flores	2000	0.405000001	19283
Alagoas	Batalha	Olho d'Água das Flores	2010	0.564999998	20193
Alagoas	Batalha	Olivença	1991	0.216999993	10130
Alagoas	Batalha	Olivença	2000	0.300999999	10278
Alagoas	Batalha	Olivença	2010	0.493000001	11024
Alagoas	Litoral Norte Alagoano	Japaratinga	1991	0.331	7025
Alagoas	Litoral Norte Alagoano	Japaratinga	2000	0.414000005	6801
Alagoas	Litoral Norte Alagoano	Japaratinga	2010	0.569999993	7654
Alagoas	Litoral Norte Alagoano	Maragogi	1991	0.277999997	16375
Alagoas	Litoral Norte Alagoano	Maragogi	2000	0.419	21589
Alagoas	Litoral Norte Alagoano	Maragogi	2010	0.574000001	28606
Alagoas	Litoral Norte Alagoano	Passo de Camaragibe	1991	0.248999998	14986
Alagoas	Litoral Norte Alagoano	Passo de Camaragibe	2000	0.381999999	14179
Alagoas	Litoral Norte Alagoano	Passo de Camaragibe	2010	0.532999992	14737
Alagoas	Litoral Norte Alagoano	Porto de Pedras	1991	0.254999995	9611
Alagoas	Litoral Norte Alagoano	Porto de Pedras	2000	0.344000012	10237
Alagoas	Litoral Norte Alagoano	Porto de Pedras	2010	0.541000009	8328
Alagoas	Litoral Norte Alagoano	São Miguel dos Milagres	1991	0.337000012	4880
Alagoas	Litoral Norte Alagoano	São Miguel dos Milagres	2000	0.444000006	5745
Alagoas	Litoral Norte Alagoano	São Miguel dos Milagres	2010	0.591000021	7052
Alagoas	Maceió	Barra de Santo Antônio	1991	0.264999986	7218
Alagoas	Maceió	Barra de Santo Antônio	2000	0.377999991	10704
Alagoas	Maceió	Barra de Santo Antônio	2010	0.556999981	14176
Alagoas	Maceió	Barra de São Miguel	1991	0.275000006	4815
Alagoas	Maceió	Barra de São Miguel	2000	0.439999998	6288
Alagoas	Maceió	Barra de São Miguel	2010	0.61500001	7352
Alagoas	Maceió	Coqueiro Seco	1991	0.344000012	4754
Alagoas	Maceió	Coqueiro Seco	2000	0.465999991	5105
Alagoas	Maceió	Coqueiro Seco	2010	0.586000025	5524
Alagoas	Maceió	Maceió	1991	0.507000029	609912
Alagoas	Maceió	Maceió	2000	0.583999991	780876
Alagoas	Maceió	Maceió	2010	0.721000016	924611
Alagoas	Maceió	Marechal Deodoro	1991	0.349000007	24749
Alagoas	Maceió	Marechal Deodoro	2000	0.463	35224
Alagoas	Maceió	Marechal Deodoro	2010	0.64200002	45750
Alagoas	Maceió	Paripueira	1991	0.312000006	7053
Alagoas	Maceió	Paripueira	2000	0.423000008	7992
Alagoas	Maceió	Paripueira	2010	0.605000019	11287
Alagoas	Maceió	Pilar	1991	0.324999988	29219
Alagoas	Maceió	Pilar	2000	0.418000013	31111
Alagoas	Maceió	Pilar	2010	0.610000014	33252
Alagoas	Maceió	Rio Largo	1991	0.388999999	54047
Alagoas	Maceió	Rio Largo	2000	0.504999995	63137
Alagoas	Maceió	Rio Largo	2010	0.643000007	67581
Alagoas	Maceió	Santa Luzia do Norte	1991	0.375	5723
Alagoas	Maceió	Santa Luzia do Norte	2000	0.433999985	6232
Alagoas	Maceió	Santa Luzia do Norte	2010	0.597000003	6867
Alagoas	Maceió	Satuba	1991	0.416000009	8687
Alagoas	Maceió	Satuba	2000	0.542999983	11453
Alagoas	Maceió	Satuba	2010	0.660000026	14598
Alagoas	Mata Alagoana	Atalaia	1991	0.284999996	38399
Alagoas	Mata Alagoana	Atalaia	2000	0.407000005	40004
Alagoas	Mata Alagoana	Atalaia	2010	0.56099999	43546
Alagoas	Mata Alagoana	Branquinha	1991	0.196999997	8270
Alagoas	Mata Alagoana	Branquinha	2000	0.31099999	10919
Alagoas	Mata Alagoana	Branquinha	2010	0.513000011	9888
Alagoas	Mata Alagoana	Cajueiro	1991	0.287999988	18439
Alagoas	Mata Alagoana	Cajueiro	2000	0.38499999	18869
Alagoas	Mata Alagoana	Cajueiro	2010	0.561999977	20081
Alagoas	Mata Alagoana	Campestre	1991	0.312000006	8252
Alagoas	Mata Alagoana	Campestre	2000	0.412	6165
Alagoas	Mata Alagoana	Campestre	2010	0.559000015	6465
Alagoas	Mata Alagoana	Capela	1991	0.287999988	18721
Alagoas	Mata Alagoana	Capela	2000	0.379000008	19262
Alagoas	Mata Alagoana	Capela	2010	0.573000014	16502
Alagoas	Mata Alagoana	Colônia Leopoldina	1991	0.254999995	16419
Alagoas	Mata Alagoana	Colônia Leopoldina	2000	0.377000004	17412
Alagoas	Mata Alagoana	Colônia Leopoldina	2010	0.51700002	19967
Alagoas	Mata Alagoana	Flexeiras	1991	0.231999993	12078
Alagoas	Mata Alagoana	Flexeiras	2000	0.372999996	11416
Alagoas	Mata Alagoana	Flexeiras	2010	0.52700001	12302
Alagoas	Mata Alagoana	Jacuípe	1991	0.229000002	7425
Alagoas	Mata Alagoana	Jacuípe	2000	0.35800001	7178
Alagoas	Mata Alagoana	Jacuípe	2010	0.547999978	6970
Alagoas	Mata Alagoana	Joaquim Gomes	1991	0.223000005	22759
Alagoas	Mata Alagoana	Joaquim Gomes	2000	0.349000007	20399
Alagoas	Mata Alagoana	Joaquim Gomes	2010	0.531000018	22296
Alagoas	Mata Alagoana	Jundiá	1991	0.277999997	6641
Alagoas	Mata Alagoana	Jundiá	2000	0.379999995	4481
Alagoas	Mata Alagoana	Jundiá	2010	0.561999977	4167
Alagoas	Mata Alagoana	Matriz de Camaragibe	1991	0.331999987	21065
Alagoas	Mata Alagoana	Matriz de Camaragibe	2000	0.393999994	23841
Alagoas	Mata Alagoana	Matriz de Camaragibe	2010	0.583999991	23689
Alagoas	Mata Alagoana	Messias	1991	0.305999994	10371
Alagoas	Mata Alagoana	Messias	2000	0.379000008	11709
Alagoas	Mata Alagoana	Messias	2010	0.568000019	15441
Alagoas	Mata Alagoana	Murici	1991	0.273000002	28300
Alagoas	Mata Alagoana	Murici	2000	0.391000003	24133
Alagoas	Mata Alagoana	Murici	2010	0.52700001	24945
Alagoas	Mata Alagoana	Novo Lino	1991	0.280999988	14421
Alagoas	Mata Alagoana	Novo Lino	2000	0.354999989	10223
Alagoas	Mata Alagoana	Novo Lino	2010	0.521000028	12059
Alagoas	Mata Alagoana	Porto Calvo	1991	0.321999997	22462
Alagoas	Mata Alagoana	Porto Calvo	2000	0.423000008	23693
Alagoas	Mata Alagoana	Porto Calvo	2010	0.586000025	25489
Alagoas	Mata Alagoana	São Luís do Quitunde	1991	0.26699999	30819
Alagoas	Mata Alagoana	São Luís do Quitunde	2000	0.395999998	29313
Alagoas	Mata Alagoana	São Luís do Quitunde	2010	0.536000013	32404
Alagoas	Palmeira dos Índios	Belém	1991	0.298000008	5914
Alagoas	Palmeira dos Índios	Belém	2000	0.416000009	5987
Alagoas	Palmeira dos Índios	Belém	2010	0.592999995	4507
Alagoas	Palmeira dos Índios	Cacimbinhas	1991	0.282000005	11378
Alagoas	Palmeira dos Índios	Cacimbinhas	2000	0.358999997	9468
Alagoas	Palmeira dos Índios	Cacimbinhas	2010	0.531000018	10148
Alagoas	Palmeira dos Índios	Estrela de Alagoas	1991	0.221000001	15315
Alagoas	Palmeira dos Índios	Estrela de Alagoas	2000	0.321999997	15822
Alagoas	Palmeira dos Índios	Estrela de Alagoas	2010	0.533999979	17215
Alagoas	Palmeira dos Índios	Igaci	1991	0.240999997	25864
Alagoas	Palmeira dos Índios	Igaci	2000	0.365999997	25409
Alagoas	Palmeira dos Índios	Igaci	2010	0.56400001	25112
Alagoas	Palmeira dos Índios	Mar Vermelho	1991	0.273999989	3941
Alagoas	Palmeira dos Índios	Mar Vermelho	2000	0.412	4039
Alagoas	Palmeira dos Índios	Mar Vermelho	2010	0.577000022	3631
Alagoas	Palmeira dos Índios	Maribondo	1991	0.326999992	14840
Alagoas	Palmeira dos Índios	Maribondo	2000	0.451999992	15037
Alagoas	Palmeira dos Índios	Maribondo	2010	0.597000003	13609
Alagoas	Palmeira dos Índios	Minador do Negrão	1991	0.263000011	7413
Alagoas	Palmeira dos Índios	Minador do Negrão	2000	0.384000003	5577
Alagoas	Palmeira dos Índios	Minador do Negrão	2010	0.563000023	5269
Alagoas	Palmeira dos Índios	Palmeira dos Índios	1991	0.38499999	64879
Alagoas	Palmeira dos Índios	Palmeira dos Índios	2000	0.481999993	67200
Alagoas	Palmeira dos Índios	Palmeira dos Índios	2010	0.638000011	70002
Alagoas	Palmeira dos Índios	Paulo Jacinto	1991	0.282000005	7728
Alagoas	Palmeira dos Índios	Paulo Jacinto	2000	0.419999987	7939
Alagoas	Palmeira dos Índios	Paulo Jacinto	2010	0.588999987	7394
Alagoas	Palmeira dos Índios	Quebrangulo	1991	0.300000012	11855
Alagoas	Palmeira dos Índios	Quebrangulo	2000	0.384000003	12658
Alagoas	Palmeira dos Índios	Quebrangulo	2010	0.559000015	11410
Alagoas	Palmeira dos Índios	Tanque d'Arca	1991	0.25999999	7706
Alagoas	Palmeira dos Índios	Tanque d'Arca	2000	0.395000011	6556
Alagoas	Palmeira dos Índios	Tanque d'Arca	2010	0.555000007	6105
Alagoas	Penedo	Feliz Deserto	1991	0.328999996	3438
Alagoas	Penedo	Feliz Deserto	2000	0.411000013	3772
Alagoas	Penedo	Feliz Deserto	2010	0.564999998	4328
Alagoas	Penedo	Igreja Nova	1991	0.219999999	19775
Alagoas	Penedo	Igreja Nova	2000	0.374000013	21389
Alagoas	Penedo	Igreja Nova	2010	0.568000019	23208
Alagoas	Penedo	Penedo	1991	0.411000013	51829
Alagoas	Penedo	Penedo	2000	0.495000005	56525
Alagoas	Penedo	Penedo	2010	0.629999995	60049
Alagoas	Penedo	Piaçabuçu	1991	0.316000015	16766
Alagoas	Penedo	Piaçabuçu	2000	0.416999996	16599
Alagoas	Penedo	Piaçabuçu	2010	0.572000027	17169
Alagoas	Penedo	Porto Real do Colégio	1991	0.273999989	17496
Alagoas	Penedo	Porto Real do Colégio	2000	0.377999991	18218
Alagoas	Penedo	Porto Real do Colégio	2010	0.550999999	19320
Alagoas	Santana do Ipanema	Carneiros	1991	0.270999998	5687
Alagoas	Santana do Ipanema	Carneiros	2000	0.356000006	6580
Alagoas	Santana do Ipanema	Carneiros	2010	0.526000023	8065
Alagoas	Santana do Ipanema	Dois Riachos	1991	0.261000007	9939
Alagoas	Santana do Ipanema	Dois Riachos	2000	0.370000005	10941
Alagoas	Santana do Ipanema	Dois Riachos	2010	0.532000005	10843
Alagoas	Santana do Ipanema	Maravilha	1991	0.300000012	11356
Alagoas	Santana do Ipanema	Maravilha	2000	0.342999995	13326
Alagoas	Santana do Ipanema	Maravilha	2010	0.569000006	10275
Alagoas	Santana do Ipanema	Ouro Branco	1991	0.291000009	9274
Alagoas	Santana do Ipanema	Ouro Branco	2000	0.395999998	10451
Alagoas	Santana do Ipanema	Ouro Branco	2010	0.546999991	10861
Alagoas	Santana do Ipanema	Palestina	1991	0.317000002	3582
Alagoas	Santana do Ipanema	Palestina	2000	0.40200001	4436
Alagoas	Santana do Ipanema	Palestina	2010	0.558000028	5104
Alagoas	Santana do Ipanema	Pão de Açúcar	1991	0.344999999	21917
Alagoas	Santana do Ipanema	Pão de Açúcar	2000	0.433999985	24618
Alagoas	Santana do Ipanema	Pão de Açúcar	2010	0.592999995	23711
Alagoas	Santana do Ipanema	Poço das Trincheiras	1991	0.239999995	11427
Alagoas	Santana do Ipanema	Poço das Trincheiras	2000	0.312999994	13150
Alagoas	Santana do Ipanema	Poço das Trincheiras	2010	0.526000023	13793
Alagoas	Santana do Ipanema	Santana do Ipanema	1991	0.349000007	35806
Alagoas	Santana do Ipanema	Santana do Ipanema	2000	0.425000012	41328
Alagoas	Santana do Ipanema	Santana do Ipanema	2010	0.591000021	44708
Alagoas	Santana do Ipanema	São José da Tapera	1991	0.203999996	26861
Alagoas	Santana do Ipanema	São José da Tapera	2000	0.319000006	27722
Alagoas	Santana do Ipanema	São José da Tapera	2010	0.52700001	29956
Alagoas	Santana do Ipanema	Senador Rui Palmeira	1991	0.210999995	9408
Alagoas	Santana do Ipanema	Senador Rui Palmeira	2000	0.298999995	11896
Alagoas	Santana do Ipanema	Senador Rui Palmeira	2010	0.518000007	12910
Alagoas	São Miguel dos Campos	Anadia	1991	0.301999986	16300
Alagoas	São Miguel dos Campos	Anadia	2000	0.428000003	17756
Alagoas	São Miguel dos Campos	Anadia	2010	0.568000019	17344
Alagoas	São Miguel dos Campos	Boca da Mata	1991	0.333000004	22060
Alagoas	São Miguel dos Campos	Boca da Mata	2000	0.419999987	24107
Alagoas	São Miguel dos Campos	Boca da Mata	2010	0.603999972	25768
Alagoas	São Miguel dos Campos	Campo Alegre	1991	0.291999996	34460
Alagoas	São Miguel dos Campos	Campo Alegre	2000	0.393000007	40122
Alagoas	São Miguel dos Campos	Campo Alegre	2010	0.569999993	50697
Alagoas	São Miguel dos Campos	Coruripe	1991	0.317000002	45840
Alagoas	São Miguel dos Campos	Coruripe	2000	0.419	44693
Alagoas	São Miguel dos Campos	Coruripe	2010	0.625999987	51678
Alagoas	São Miguel dos Campos	Jequiá da Praia	1991	0.25999999	15301
Alagoas	São Miguel dos Campos	Jequiá da Praia	2000	0.381999999	12549
Alagoas	São Miguel dos Campos	Jequiá da Praia	2010	0.555999994	11847
Alagoas	São Miguel dos Campos	Junqueiro	1991	0.280999988	22799
Alagoas	São Miguel dos Campos	Junqueiro	2000	0.425999999	24011
Alagoas	São Miguel dos Campos	Junqueiro	2010	0.574999988	23789
Alagoas	São Miguel dos Campos	Roteiro	1991	0.218999997	7379
Alagoas	São Miguel dos Campos	Roteiro	2000	0.338999987	6963
Alagoas	São Miguel dos Campos	Roteiro	2010	0.504999995	6634
Alagoas	São Miguel dos Campos	São Miguel dos Campos	1991	0.36500001	39580
Alagoas	São Miguel dos Campos	São Miguel dos Campos	2000	0.505999982	43098
Alagoas	São Miguel dos Campos	São Miguel dos Campos	2010	0.623000026	54007
Alagoas	São Miguel dos Campos	Teotônio Vilela	1991	0.252999991	29564
Alagoas	São Miguel dos Campos	Teotônio Vilela	2000	0.398000002	36563
Alagoas	São Miguel dos Campos	Teotônio Vilela	2010	0.56400001	40931
Alagoas	Serrana do Sertão Alagoano	Água Branca	1991	0.282000005	18296
Alagoas	Serrana do Sertão Alagoano	Água Branca	2000	0.39199999	19097
Alagoas	Serrana do Sertão Alagoano	Água Branca	2010	0.549000025	19316
Alagoas	Serrana do Sertão Alagoano	Canapi	1991	0.204999998	18548
Alagoas	Serrana do Sertão Alagoano	Canapi	2000	0.305999994	17312
Alagoas	Serrana do Sertão Alagoano	Canapi	2010	0.505999982	17220
Alagoas	Serrana do Sertão Alagoano	Inhapi	1991	0.188999996	14780
Alagoas	Serrana do Sertão Alagoano	Inhapi	2000	0.280999988	18323
Alagoas	Serrana do Sertão Alagoano	Inhapi	2010	0.483999997	17321
Alagoas	Serrana do Sertão Alagoano	Mata Grande	1991	0.252999991	26352
Alagoas	Serrana do Sertão Alagoano	Mata Grande	2000	0.356000006	24951
Alagoas	Serrana do Sertão Alagoano	Mata Grande	2010	0.504000008	24637
Alagoas	Serrana do Sertão Alagoano	Pariconha	1991	0.226999998	9108
Alagoas	Serrana do Sertão Alagoano	Pariconha	2000	0.349999994	10499
Alagoas	Serrana do Sertão Alagoano	Pariconha	2010	0.547999978	10260
Alagoas	Serrana dos Quilombos	Chã Preta	1991	0.287	6901
Alagoas	Serrana dos Quilombos	Chã Preta	2000	0.382999986	6826
Alagoas	Serrana dos Quilombos	Chã Preta	2010	0.574999988	7080
Alagoas	Serrana dos Quilombos	Ibateguara	1991	0.266000003	15359
Alagoas	Serrana dos Quilombos	Ibateguara	2000	0.337000012	15045
Alagoas	Serrana dos Quilombos	Ibateguara	2010	0.518000007	15136
Alagoas	Serrana dos Quilombos	Pindoba	1991	0.252000004	3741
Alagoas	Serrana dos Quilombos	Pindoba	2000	0.354999989	2900
Alagoas	Serrana dos Quilombos	Pindoba	2010	0.574000001	2853
Alagoas	Serrana dos Quilombos	Santana do Mundaú	1991	0.266000003	12328
Alagoas	Serrana dos Quilombos	Santana do Mundaú	2000	0.356000006	11698
Alagoas	Serrana dos Quilombos	Santana do Mundaú	2010	0.518999994	10766
Alagoas	Serrana dos Quilombos	São José da Laje	1991	0.30399999	22030
Alagoas	Serrana dos Quilombos	São José da Laje	2000	0.40200001	20830
Alagoas	Serrana dos Quilombos	São José da Laje	2010	0.573000014	22411
Alagoas	Serrana dos Quilombos	União dos Palmares	1991	0.312000006	56235
Alagoas	Serrana dos Quilombos	União dos Palmares	2000	0.405999988	57350
Alagoas	Serrana dos Quilombos	União dos Palmares	2010	0.592999995	59496
Alagoas	Serrana dos Quilombos	Viçosa	1991	0.305999994	23436
Alagoas	Serrana dos Quilombos	Viçosa	2000	0.414999992	25663
Alagoas	Serrana dos Quilombos	Viçosa	2010	0.586000025	24974
Alagoas	Traipu	Olho d'Água Grande	1991	0.238000005	4413
Alagoas	Traipu	Olho d'Água Grande	2000	0.368000001	4795
Alagoas	Traipu	Olho d'Água Grande	2010	0.503000021	4953
Alagoas	Traipu	São Brás	1991	0.30399999	6296
Alagoas	Traipu	São Brás	2000	0.43599999	6536
Alagoas	Traipu	São Brás	2010	0.572000027	6694
Alagoas	Traipu	Traipu	1991	0.247999996	21768
Alagoas	Traipu	Traipu	2000	0.319999993	23665
Alagoas	Traipu	Traipu	2010	0.532000005	25495
Amapá	Amapá	Amapá	1991	0.391000003	6507
Amapá	Amapá	Amapá	2000	0.497999996	6955
Amapá	Amapá	Amapá	2010	0.64200002	8027
Amapá	Amapá	Pracuúba	1991	0.202999994	1571
Amapá	Amapá	Pracuúba	2000	0.439999998	2223
Amapá	Amapá	Pracuúba	2010	0.614000022	3741
Amapá	Amapá	Tartarugalzinho	1991	0.31099999	3472
Amapá	Amapá	Tartarugalzinho	2000	0.449999988	6977
Amapá	Amapá	Tartarugalzinho	2010	0.592000008	12524
Amapá	Macapá	Cutias	1991	0.160999998	3873
Amapá	Macapá	Cutias	2000	0.444000006	3215
Amapá	Macapá	Cutias	2010	0.628000021	4674
Amapá	Macapá	Ferreira Gomes	1991	0.319999993	1979
Amapá	Macapá	Ferreira Gomes	2000	0.537	3505
Amapá	Macapá	Ferreira Gomes	2010	0.656000018	5747
Amapá	Macapá	Itaubal	1991	0.268000007	896
Amapá	Macapá	Itaubal	2000	0.414999992	2749
Amapá	Macapá	Itaubal	2010	0.575999975	4230
Amapá	Macapá	Macapá	1991	0.524999976	163810
Amapá	Macapá	Macapá	2000	0.621999979	280203
Amapá	Macapá	Macapá	2010	0.73299998	395465
Amapá	Macapá	Pedra Branca do Amapari	1991	0.234999999	1821
Amapá	Macapá	Pedra Branca do Amapari	2000	0.442000002	3906
Amapá	Macapá	Pedra Branca do Amapari	2010	0.625999987	10275
Amapá	Macapá	Porto Grande	1991	0.407000005	5699
Amapá	Macapá	Porto Grande	2000	0.519999981	10435
Amapá	Macapá	Porto Grande	2010	0.639999986	16715
Amapá	Macapá	Santana	1991	0.425999999	50818
Amapá	Macapá	Santana	2000	0.561999977	79600
Amapá	Macapá	Santana	2010	0.691999972	100626
Amapá	Macapá	Serra do Navio	1991	0.416000009	1720
Amapá	Macapá	Serra do Navio	2000	0.569000006	3266
Amapá	Macapá	Serra do Navio	2010	0.708999991	4354
Amapá	Mazagão	Laranjal do Jari	1991	0.349000007	16397
Amapá	Mazagão	Laranjal do Jari	2000	0.481000006	28285
Amapá	Mazagão	Laranjal do Jari	2010	0.665000021	39662
Amapá	Mazagão	Mazagão	1991	0.319000006	8546
Amapá	Mazagão	Mazagão	2000	0.433999985	11560
Amapá	Mazagão	Mazagão	2010	0.592000008	16917
Amapá	Mazagão	Vitória do Jari	1991	0.335999995	4665
Amapá	Mazagão	Vitória do Jari	2000	0.458999991	8082
Amapá	Mazagão	Vitória do Jari	2010	0.619000018	12240
Amapá	Oiapoque	Calçoene	1991	0.342000008	5082
Amapá	Oiapoque	Calçoene	2000	0.488000005	6314
Amapá	Oiapoque	Calçoene	2010	0.643000007	8989
Amapá	Oiapoque	Oiapoque	1991	0.388000011	7426
Amapá	Oiapoque	Oiapoque	2000	0.537	12455
Amapá	Oiapoque	Oiapoque	2010	0.657999992	19982
Amazonas	Alto Solimões	Amaturá	1991	0.254000008	4657
Amazonas	Alto Solimões	Amaturá	2000	0.412999988	7171
Amazonas	Alto Solimões	Amaturá	2010	0.560000002	9393
Amazonas	Alto Solimões	Atalaia do Norte	1991	0.246000007	8078
Amazonas	Alto Solimões	Atalaia do Norte	2000	0.34799999	9857
Amazonas	Alto Solimões	Atalaia do Norte	2010	0.449999988	15078
Amazonas	Alto Solimões	Benjamin Constant	1991	0.300000012	17709
Amazonas	Alto Solimões	Benjamin Constant	2000	0.388999999	22688
Amazonas	Alto Solimões	Benjamin Constant	2010	0.574000001	33060
Amazonas	Alto Solimões	Fonte Boa	1991	0.243000001	16311
Amazonas	Alto Solimões	Fonte Boa	2000	0.319999993	32828
Amazonas	Alto Solimões	Fonte Boa	2010	0.529999971	22803
Amazonas	Alto Solimões	Jutaí	1991	0.187000006	15092
Amazonas	Alto Solimões	Jutaí	2000	0.30399999	22992
Amazonas	Alto Solimões	Jutaí	2010	0.515999973	17911
Amazonas	Alto Solimões	Santo Antônio do Içá	1991	0.206	17108
Amazonas	Alto Solimões	Santo Antônio do Içá	2000	0.305999994	28088
Amazonas	Alto Solimões	Santo Antônio do Içá	2010	0.49000001	24361
Amazonas	Alto Solimões	São Paulo de Olivença	1991	0.268999994	12514
Amazonas	Alto Solimões	São Paulo de Olivença	2000	0.324000001	21838
Amazonas	Alto Solimões	São Paulo de Olivença	2010	0.521000028	31312
Amazonas	Alto Solimões	Tabatinga	1991	0.333000004	27262
Amazonas	Alto Solimões	Tabatinga	2000	0.469999999	36960
Amazonas	Alto Solimões	Tabatinga	2010	0.615999997	51838
Amazonas	Alto Solimões	Tonantins	1991	0.256999999	10034
Amazonas	Alto Solimões	Tonantins	2000	0.326999992	15410
Amazonas	Alto Solimões	Tonantins	2010	0.547999978	17054
Amazonas	Boca do Acre	Boca do Acre	1991	0.287999988	25908
Amazonas	Boca do Acre	Boca do Acre	2000	0.400999993	29305
Amazonas	Boca do Acre	Boca do Acre	2010	0.588	30445
Amazonas	Boca do Acre	Pauini	1991	0.177000001	15598
Amazonas	Boca do Acre	Pauini	2000	0.287	16287
Amazonas	Boca do Acre	Pauini	2010	0.495999992	18081
Amazonas	Coari	Anamã	1991	0.307000011	5967
Amazonas	Coari	Anamã	2000	0.407999992	6526
Amazonas	Coari	Anamã	2010	0.593999982	10161
Amazonas	Coari	Anori	1991	0.356999993	8985
Amazonas	Coari	Anori	2000	0.428000003	11132
Amazonas	Coari	Anori	2010	0.56099999	16301
Amazonas	Coari	Beruri	1991	0.272000015	7214
Amazonas	Coari	Beruri	2000	0.340000004	10732
Amazonas	Coari	Beruri	2010	0.505999982	15472
Amazonas	Coari	Caapiranga	1991	0.257999986	6833
Amazonas	Coari	Caapiranga	2000	0.402999997	8628
Amazonas	Coari	Caapiranga	2010	0.569000006	10918
Amazonas	Coari	Coari	1991	0.312000006	38579
Amazonas	Coari	Coari	2000	0.388999999	65662
Amazonas	Coari	Coari	2010	0.586000025	75372
Amazonas	Coari	Codajás	1991	0.354999989	13407
Amazonas	Coari	Codajás	2000	0.439999998	16953
Amazonas	Coari	Codajás	2010	0.563000023	23117
Amazonas	Itacoatiara	Itacoatiara	1991	0.407999992	58040
Amazonas	Itacoatiara	Itacoatiara	2000	0.490999997	71375
Amazonas	Itacoatiara	Itacoatiara	2010	0.643999994	86395
Amazonas	Itacoatiara	Itapiranga	1991	0.409000009	5137
Amazonas	Itacoatiara	Itapiranga	2000	0.477999985	7238
Amazonas	Itacoatiara	Itapiranga	2010	0.653999984	8067
Amazonas	Itacoatiara	Nova Olinda do Norte	1991	0.32100001	12897
Amazonas	Itacoatiara	Nova Olinda do Norte	2000	0.372999996	22808
Amazonas	Itacoatiara	Nova Olinda do Norte	2010	0.558000028	29858
Amazonas	Itacoatiara	Silves	1991	0.372999996	5646
Amazonas	Itacoatiara	Silves	2000	0.486000001	7727
Amazonas	Itacoatiara	Silves	2010	0.632000029	8366
Amazonas	Itacoatiara	Urucurituba	1991	0.254000008	17619
Amazonas	Itacoatiara	Urucurituba	2000	0.426999986	12029
Amazonas	Itacoatiara	Urucurituba	2010	0.588	17597
Amazonas	Japurá	Japurá	1991	0.208000004	10355
Amazonas	Japurá	Japurá	2000	0.30399999	9702
Amazonas	Japurá	Japurá	2010	0.522000015	7272
Amazonas	Japurá	Maraã	1991	0.264999986	11766
Amazonas	Japurá	Maraã	2000	0.291000009	16751
Amazonas	Japurá	Maraã	2010	0.497999996	17455
Amazonas	Juruá	Carauari	1991	0.268000007	19073
Amazonas	Juruá	Carauari	2000	0.344000012	23116
Amazonas	Juruá	Carauari	2010	0.549000025	25697
Amazonas	Juruá	Eirunepé	1991	0.294999987	20001
Amazonas	Juruá	Eirunepé	2000	0.409000009	25687
Amazonas	Juruá	Eirunepé	2010	0.563000023	30513
Amazonas	Juruá	Envira	1991	0.263000011	10951
Amazonas	Juruá	Envira	2000	0.345999986	12103
Amazonas	Juruá	Envira	2010	0.509000003	16319
Amazonas	Juruá	Guajará	1991	0.266000003	5546
Amazonas	Juruá	Guajará	2000	0.381000012	9605
Amazonas	Juruá	Guajará	2010	0.532000005	13850
Amazonas	Juruá	Ipixuna	1991	0.256999999	7930
Amazonas	Juruá	Ipixuna	2000	0.317999989	12234
Amazonas	Juruá	Ipixuna	2010	0.481000006	22179
Amazonas	Juruá	Itamarati	1991	0.209999993	9085
Amazonas	Juruá	Itamarati	2000	0.331	7901
Amazonas	Juruá	Itamarati	2010	0.476999998	7981
Amazonas	Juruá	Juruá	1991	0.291000009	5010
Amazonas	Juruá	Juruá	2000	0.361999989	6584
Amazonas	Juruá	Juruá	2010	0.522000015	10802
Amazonas	Madeira	Apuí	1991	0.321999997	5501
Amazonas	Madeira	Apuí	2000	0.437000006	13669
Amazonas	Madeira	Apuí	2010	0.637000024	17939
Amazonas	Madeira	Borba	1991	0.305000007	17089
Amazonas	Madeira	Borba	2000	0.388999999	28240
Amazonas	Madeira	Borba	2010	0.560000002	34896
Amazonas	Madeira	Humaitá	1991	0.296000004	38136
Amazonas	Madeira	Humaitá	2000	0.474999994	32545
Amazonas	Madeira	Humaitá	2010	0.605000019	43974
Amazonas	Madeira	Manicoré	1991	0.287	37566
Amazonas	Madeira	Manicoré	2000	0.398000002	37346
Amazonas	Madeira	Manicoré	2010	0.582000017	46596
Amazonas	Madeira	Novo Aripuanã	1991	0.293000013	11590
Amazonas	Madeira	Novo Aripuanã	2000	0.386999995	16612
Amazonas	Madeira	Novo Aripuanã	2010	0.55400002	21360
Amazonas	Manaus	Autazes	1991	0.356999993	16058
Amazonas	Manaus	Autazes	2000	0.419999987	23642
Amazonas	Manaus	Autazes	2010	0.577000022	31903
Amazonas	Manaus	Careiro	1991	0.237000003	31586
Amazonas	Manaus	Careiro	2000	0.337000012	26847
Amazonas	Manaus	Careiro	2010	0.556999981	32634
Amazonas	Manaus	Careiro da Várzea	1991	0.247999996	18058
Amazonas	Manaus	Careiro da Várzea	2000	0.386999995	17126
Amazonas	Manaus	Careiro da Várzea	2010	0.568000019	23916
Amazonas	Manaus	Iranduba	1991	0.323000014	18849
Amazonas	Manaus	Iranduba	2000	0.437000006	31893
Amazonas	Manaus	Iranduba	2010	0.612999976	40642
Amazonas	Manaus	Manacapuru	1991	0.338999987	54491
Amazonas	Manaus	Manacapuru	2000	0.437000006	70192
Amazonas	Manaus	Manacapuru	2010	0.614000022	84870
Amazonas	Manaus	Manaquiri	1991	0.244000003	10523
Amazonas	Manaus	Manaquiri	2000	0.42899999	12455
Amazonas	Manaus	Manaquiri	2010	0.596000016	22706
Amazonas	Manaus	Manaus	1991	0.521000028	982723
Amazonas	Manaus	Manaus	2000	0.601000011	1392668
Amazonas	Manaus	Manaus	2010	0.736999989	1793443
Amazonas	Parintins	Barreirinha	1991	0.293000013	16301
Amazonas	Parintins	Barreirinha	2000	0.398999989	22270
Amazonas	Parintins	Barreirinha	2010	0.574000001	27196
Amazonas	Parintins	Boa Vista do Ramos	1991	0.287	7468
Amazonas	Parintins	Boa Vista do Ramos	2000	0.372000009	10495
Amazonas	Parintins	Boa Vista do Ramos	2010	0.564999998	14887
Amazonas	Parintins	Maués	1991	0.333000004	30246
Amazonas	Parintins	Maués	2000	0.453999996	39533
Amazonas	Parintins	Maués	2010	0.588	52064
Amazonas	Parintins	Nhamundá	1991	0.356000006	13106
Amazonas	Parintins	Nhamundá	2000	0.441000015	15128
Amazonas	Parintins	Nhamundá	2010	0.586000025	18233
Amazonas	Parintins	Parintins	1991	0.414000005	58060
Amazonas	Parintins	Parintins	2000	0.488000005	91247
Amazonas	Parintins	Parintins	2010	0.657999992	101218
Amazonas	Parintins	São Sebastião do Uatumã	1991	0.354000002	4464
Amazonas	Parintins	São Sebastião do Uatumã	2000	0.428000003	7414
Amazonas	Parintins	São Sebastião do Uatumã	2010	0.577000022	10680
Amazonas	Parintins	Urucará	1991	0.386000007	11234
Amazonas	Parintins	Urucará	2000	0.486999989	18248
Amazonas	Parintins	Urucará	2010	0.620000005	16960
Amazonas	Purus	Canutama	1991	0.211999997	12036
Amazonas	Purus	Canutama	2000	0.379999995	10594
Amazonas	Purus	Canutama	2010	0.529999971	12738
Amazonas	Purus	Lábrea	1991	0.254000008	32966
Amazonas	Purus	Lábrea	2000	0.386000007	27889
Amazonas	Purus	Lábrea	2010	0.531000018	37386
Amazonas	Purus	Tapauá	1991	0.150999993	25237
Amazonas	Purus	Tapauá	2000	0.293000013	19645
Amazonas	Purus	Tapauá	2010	0.501999974	19011
Amazonas	Rio Negro	Barcelos	1991	0.317000002	10296
Amazonas	Rio Negro	Barcelos	2000	0.384000003	21670
Amazonas	Rio Negro	Barcelos	2010	0.5	21065
Amazonas	Rio Negro	Novo Airão	1991	0.263999999	13908
Amazonas	Rio Negro	Novo Airão	2000	0.428000003	9459
Amazonas	Rio Negro	Novo Airão	2010	0.569999993	14604
Amazonas	Rio Negro	Santa Isabel do Rio Negro	1991	0.236000001	15262
Amazonas	Rio Negro	Santa Isabel do Rio Negro	2000	0.384000003	10325
Amazonas	Rio Negro	Santa Isabel do Rio Negro	2010	0.479000002	17876
Amazonas	Rio Negro	São Gabriel da Cachoeira	1991	0.388000011	22821
Amazonas	Rio Negro	São Gabriel da Cachoeira	2000	0.477999985	28592
Amazonas	Rio Negro	São Gabriel da Cachoeira	2010	0.609000027	37663
Amazonas	Rio Preto da Eva	Presidente Figueiredo	1991	0.460999995	6428
Amazonas	Rio Preto da Eva	Presidente Figueiredo	2000	0.537	15814
Amazonas	Rio Preto da Eva	Presidente Figueiredo	2010	0.647000015	26933
Amazonas	Rio Preto da Eva	Rio Preto da Eva	1991	0.352999985	6006
Amazonas	Rio Preto da Eva	Rio Preto da Eva	2000	0.433999985	16948
Amazonas	Rio Preto da Eva	Rio Preto da Eva	2010	0.611000001	25421
Amazonas	Tefé	Alvarães	1991	0.305999994	8459
Amazonas	Tefé	Alvarães	2000	0.372999996	12054
Amazonas	Tefé	Alvarães	2010	0.52700001	14053
Amazonas	Tefé	Tefé	1991	0.349000007	53681
Amazonas	Tefé	Tefé	2000	0.437999994	63324
Amazonas	Tefé	Tefé	2010	0.638999999	61198
Amazonas	Tefé	Uarini	1991	0.289999992	5231
Amazonas	Tefé	Uarini	2000	0.35800001	10155
Amazonas	Tefé	Uarini	2010	0.52700001	11693
Bahia	Alagoinhas	Acajutiba	1991	0.284999996	13232
Bahia	Alagoinhas	Acajutiba	2000	0.421999991	14208
Bahia	Alagoinhas	Acajutiba	2010	0.582000017	14580
Bahia	Alagoinhas	Alagoinhas	1991	0.451999992	115856
Bahia	Alagoinhas	Alagoinhas	2000	0.550000012	129339
Bahia	Alagoinhas	Alagoinhas	2010	0.683000028	141312
Bahia	Alagoinhas	Aporá	1991	0.284000009	15643
Bahia	Alagoinhas	Aporá	2000	0.398000002	16651
Bahia	Alagoinhas	Aporá	2010	0.547999978	17609
Bahia	Alagoinhas	Araças	1991	0.254999995	9965
Bahia	Alagoinhas	Araças	2000	0.363000005	12062
Bahia	Alagoinhas	Araças	2010	0.569999993	11491
Bahia	Alagoinhas	Aramari	1991	0.330000013	7476
Bahia	Alagoinhas	Aramari	2000	0.453999996	8972
Bahia	Alagoinhas	Aramari	2010	0.588	9988
Bahia	Alagoinhas	Crisópolis	1991	0.250999987	16965
Bahia	Alagoinhas	Crisópolis	2000	0.365999997	19030
Bahia	Alagoinhas	Crisópolis	2010	0.542999983	20046
Bahia	Alagoinhas	Inhambupe	1991	0.263000011	25686
Bahia	Alagoinhas	Inhambupe	2000	0.381000012	29469
Bahia	Alagoinhas	Inhambupe	2010	0.564999998	36248
Bahia	Alagoinhas	Rio Real	1991	0.305999994	27521
Bahia	Alagoinhas	Rio Real	2000	0.412	33004
Bahia	Alagoinhas	Rio Real	2010	0.572000027	37023
Bahia	Alagoinhas	Sátiro Dias	1991	0.229000002	14710
Bahia	Alagoinhas	Sátiro Dias	2000	0.330000013	18702
Bahia	Alagoinhas	Sátiro Dias	2010	0.52700001	18914
Bahia	Barra	Barra	1991	0.303000003	38575
Bahia	Barra	Barra	2000	0.377999991	42890
Bahia	Barra	Barra	2010	0.556999981	48960
Bahia	Barra	Buritirama	1991	0.193000004	11390
Bahia	Barra	Buritirama	2000	0.335000008	17830
Bahia	Barra	Buritirama	2010	0.564999998	19576
Bahia	Barra	Ibotirama	1991	0.331	23189
Bahia	Barra	Ibotirama	2000	0.5	23897
Bahia	Barra	Ibotirama	2010	0.635999978	25357
Bahia	Barra	Itaguaçu da Bahia	1991	0.202999994	12804
Bahia	Barra	Itaguaçu da Bahia	2000	0.377999991	11670
Bahia	Barra	Itaguaçu da Bahia	2010	0.561999977	13158
Bahia	Barra	Morpará	1991	0.27700001	7375
Bahia	Barra	Morpará	2000	0.43900001	8503
Bahia	Barra	Morpará	2010	0.558000028	8250
Bahia	Barra	Muquém de São Francisco	1991	0.229000002	7547
Bahia	Barra	Muquém de São Francisco	2000	0.372000009	8447
Bahia	Barra	Muquém de São Francisco	2010	0.549000025	10199
Bahia	Barra	Xique-Xique	1991	0.298000008	39966
Bahia	Barra	Xique-Xique	2000	0.416000009	44457
Bahia	Barra	Xique-Xique	2010	0.584999979	45224
Bahia	Barreiras	Baianópolis	1991	0.259000003	15373
Bahia	Barreiras	Baianópolis	2000	0.382999986	14212
Bahia	Barreiras	Baianópolis	2010	0.588999987	13796
Bahia	Barreiras	Barreiras	1991	0.407999992	82750
Bahia	Barreiras	Barreiras	2000	0.572000027	110790
Bahia	Barreiras	Barreiras	2010	0.721000016	136670
Bahia	Barreiras	Catolândia	1991	0.294	2889
Bahia	Barreiras	Catolândia	2000	0.425999999	2402
Bahia	Barreiras	Catolândia	2010	0.582000017	2606
Bahia	Barreiras	Formosa do Rio Preto	1991	0.375999987	15798
Bahia	Barreiras	Formosa do Rio Preto	2000	0.449000001	18444
Bahia	Barreiras	Formosa do Rio Preto	2010	0.617999971	22339
Bahia	Barreiras	Luís Eduardo Magalhães	1991	0.391000003	6198
Bahia	Barreiras	Luís Eduardo Magalhães	2000	0.546999991	18298
Bahia	Barreiras	Luís Eduardo Magalhães	2010	0.716000021	59574
Bahia	Barreiras	Riachão das Neves	1991	0.26699999	19894
Bahia	Barreiras	Riachão das Neves	2000	0.388999999	21300
Bahia	Barreiras	Riachão das Neves	2010	0.578000009	21847
Bahia	Barreiras	São Desidério	1991	0.272000015	19451
Bahia	Barreiras	São Desidério	2000	0.398000002	18977
Bahia	Barreiras	São Desidério	2010	0.578999996	27073
Bahia	Bom Jesus da Lapa	Bom Jesus da Lapa	1991	0.372000009	48284
Bahia	Bom Jesus da Lapa	Bom Jesus da Lapa	2000	0.486000001	54074
Bahia	Bom Jesus da Lapa	Bom Jesus da Lapa	2010	0.633000016	62748
Bahia	Bom Jesus da Lapa	Carinhanha	1991	0.25	25554
Bahia	Bom Jesus da Lapa	Carinhanha	2000	0.381999999	26348
Bahia	Bom Jesus da Lapa	Carinhanha	2010	0.575999975	28311
Bahia	Bom Jesus da Lapa	Feira da Mata	1991	0.291999996	6036
Bahia	Bom Jesus da Lapa	Feira da Mata	2000	0.442000002	5908
Bahia	Bom Jesus da Lapa	Feira da Mata	2010	0.588	6159
Bahia	Bom Jesus da Lapa	Paratinga	1991	0.250999987	23045
Bahia	Bom Jesus da Lapa	Paratinga	2000	0.370999992	26598
Bahia	Bom Jesus da Lapa	Paratinga	2010	0.589999974	29492
Bahia	Bom Jesus da Lapa	Serra do Ramalho	1991	0.232999995	32764
Bahia	Bom Jesus da Lapa	Serra do Ramalho	2000	0.412999988	32145
Bahia	Bom Jesus da Lapa	Serra do Ramalho	2010	0.595000029	31527
Bahia	Bom Jesus da Lapa	Sítio do Mato	1991	0.259000003	9617
Bahia	Bom Jesus da Lapa	Sítio do Mato	2000	0.388999999	10850
Bahia	Bom Jesus da Lapa	Sítio do Mato	2010	0.56400001	12050
Bahia	Boquira	Boquira	1991	0.30399999	19382
Bahia	Boquira	Boquira	2000	0.414000005	22070
Bahia	Boquira	Boquira	2010	0.602999985	22017
Bahia	Boquira	Botuporã	1991	0.256999999	11682
Bahia	Boquira	Botuporã	2000	0.393000007	13204
Bahia	Boquira	Botuporã	2010	0.574999988	11109
Bahia	Boquira	Brotas de Macaúbas	1991	0.273999989	13815
Bahia	Boquira	Brotas de Macaúbas	2000	0.404000014	12601
Bahia	Boquira	Brotas de Macaúbas	2010	0.569999993	10704
Bahia	Boquira	Caturama	1991	0.246000007	10579
Bahia	Boquira	Caturama	2000	0.393999994	9979
Bahia	Boquira	Caturama	2010	0.57099998	8843
Bahia	Boquira	Ibipitanga	1991	0.231000006	13500
Bahia	Boquira	Ibipitanga	2000	0.388999999	13587
Bahia	Boquira	Ibipitanga	2010	0.583999991	14165
Bahia	Boquira	Ibitiara	1991	0.287999988	16920
Bahia	Boquira	Ibitiara	2000	0.423999995	14359
Bahia	Boquira	Ibitiara	2010	0.584999979	15489
Bahia	Boquira	Ipupiara	1991	0.323000014	7779
Bahia	Boquira	Ipupiara	2000	0.463999987	8394
Bahia	Boquira	Ipupiara	2010	0.589999974	9275
Bahia	Boquira	Macaúbas	1991	0.270999998	34058
Bahia	Boquira	Macaúbas	2000	0.432000011	40889
Bahia	Boquira	Macaúbas	2010	0.609000027	46976
Bahia	Boquira	Novo Horizonte	1991	0.310000002	9174
Bahia	Boquira	Novo Horizonte	2000	0.42899999	7566
Bahia	Boquira	Novo Horizonte	2010	0.597000003	10553
Bahia	Boquira	Oliveira dos Brejinhos	1991	0.238999993	21720
Bahia	Boquira	Oliveira dos Brejinhos	2000	0.393000007	22236
Bahia	Boquira	Oliveira dos Brejinhos	2010	0.55400002	21668
Bahia	Boquira	Tanque Novo	1991	0.308999985	10619
Bahia	Boquira	Tanque Novo	2000	0.414999992	13500
Bahia	Boquira	Tanque Novo	2010	0.598999977	16076
Bahia	Brumado	Aracatu	1991	0.237000003	17549
Bahia	Brumado	Aracatu	2000	0.342000008	16713
Bahia	Brumado	Aracatu	2010	0.58099997	13713
Bahia	Brumado	Brumado	1991	0.386999995	57443
Bahia	Brumado	Brumado	2000	0.518999994	62292
Bahia	Brumado	Brumado	2010	0.656000018	64383
Bahia	Brumado	Caraíbas	1991	0.166999996	15504
Bahia	Brumado	Caraíbas	2000	0.321999997	17509
Bahia	Brumado	Caraíbas	2010	0.555000007	10198
Bahia	Brumado	Condeúba	1991	0.298000008	19983
Bahia	Brumado	Condeúba	2000	0.419	19953
Bahia	Brumado	Condeúba	2010	0.582000017	16888
Bahia	Brumado	Cordeiros	1991	0.264999986	11001
Bahia	Brumado	Cordeiros	2000	0.386000007	9114
Bahia	Brumado	Cordeiros	2010	0.578999996	8164
Bahia	Brumado	Guajeru	1991	0.221000001	12077
Bahia	Brumado	Guajeru	2000	0.333000004	15111
Bahia	Brumado	Guajeru	2010	0.569000006	10405
Bahia	Brumado	Ituaçu	1991	0.307999998	14926
Bahia	Brumado	Ituaçu	2000	0.419999987	16159
Bahia	Brumado	Ituaçu	2010	0.569999993	18045
Bahia	Brumado	Maetinga	1991	0.217999995	9164
Bahia	Brumado	Maetinga	2000	0.31099999	13099
Bahia	Brumado	Maetinga	2010	0.537999988	7033
Bahia	Brumado	Malhada de Pedras	1991	0.244000003	8285
Bahia	Brumado	Malhada de Pedras	2000	0.379000008	9890
Bahia	Brumado	Malhada de Pedras	2010	0.578000009	8447
Bahia	Brumado	Piripá	1991	0.256000012	9958
Bahia	Brumado	Piripá	2000	0.405999988	14808
Bahia	Brumado	Piripá	2010	0.574999988	12667
Bahia	Brumado	Presidente Jânio Quadros	1991	0.206	11298
Bahia	Brumado	Presidente Jânio Quadros	2000	0.321999997	14065
Bahia	Brumado	Presidente Jânio Quadros	2010	0.541999996	13619
Bahia	Brumado	Rio do Antônio	1991	0.268999994	11723
Bahia	Brumado	Rio do Antônio	2000	0.38499999	12698
Bahia	Brumado	Rio do Antônio	2010	0.575999975	14807
Bahia	Brumado	Tanhaçu	1991	0.268999994	15086
Bahia	Brumado	Tanhaçu	2000	0.43900001	18778
Bahia	Brumado	Tanhaçu	2010	0.577000022	20013
Bahia	Brumado	Tremedal	1991	0.222000003	22302
Bahia	Brumado	Tremedal	2000	0.351999998	22406
Bahia	Brumado	Tremedal	2010	0.527999997	16974
Bahia	Catu	Amélia Rodrigues	1991	0.379000008	22879
Bahia	Catu	Amélia Rodrigues	2000	0.513000011	24423
Bahia	Catu	Amélia Rodrigues	2010	0.666000009	25088
Bahia	Catu	Catu	1991	0.404000014	43154
Bahia	Catu	Catu	2000	0.536000013	46484
Bahia	Catu	Catu	2010	0.676999986	50949
Bahia	Catu	Itanagra	1991	0.300000012	5818
Bahia	Catu	Itanagra	2000	0.398999989	7815
Bahia	Catu	Itanagra	2010	0.583999991	7580
Bahia	Catu	Mata de São João	1991	0.377999991	30060
Bahia	Catu	Mata de São João	2000	0.505999982	31038
Bahia	Catu	Mata de São João	2010	0.667999983	39934
Bahia	Catu	Pojuca	1991	0.444999993	21471
Bahia	Catu	Pojuca	2000	0.523999989	25474
Bahia	Catu	Pojuca	2010	0.666000009	32980
Bahia	Catu	São Sebastião do Passé	1991	0.400999993	36560
Bahia	Catu	São Sebastião do Passé	2000	0.508000016	39312
Bahia	Catu	São Sebastião do Passé	2010	0.657000005	42057
Bahia	Catu	Terra Nova	1991	0.370999992	12708
Bahia	Catu	Terra Nova	2000	0.463	13305
Bahia	Catu	Terra Nova	2010	0.578000009	12800
Bahia	Cotegipe	Angical	1991	0.312000006	15944
Bahia	Cotegipe	Angical	2000	0.425999999	14445
Bahia	Cotegipe	Angical	2010	0.625	14051
Bahia	Cotegipe	Brejolândia	1991	0.270999998	14655
Bahia	Cotegipe	Brejolândia	2000	0.414000005	12335
Bahia	Cotegipe	Brejolândia	2010	0.592000008	11070
Bahia	Cotegipe	Cotegipe	1991	0.261000007	13771
Bahia	Cotegipe	Cotegipe	2000	0.405000001	14100
Bahia	Cotegipe	Cotegipe	2010	0.589999974	13504
Bahia	Cotegipe	Cristópolis	1991	0.282000005	12887
Bahia	Cotegipe	Cristópolis	2000	0.426999986	13077
Bahia	Cotegipe	Cristópolis	2010	0.614000022	13268
Bahia	Cotegipe	Mansidão	1991	0.252000004	11878
Bahia	Cotegipe	Mansidão	2000	0.388999999	11867
Bahia	Cotegipe	Mansidão	2010	0.598999977	12533
Bahia	Cotegipe	Santa Rita de Cássia	1991	0.328999996	21239
Bahia	Cotegipe	Santa Rita de Cássia	2000	0.453000009	22633
Bahia	Cotegipe	Santa Rita de Cássia	2010	0.605000019	26180
Bahia	Cotegipe	Tabocas do Brejo Velho	1991	0.307000011	7730
Bahia	Cotegipe	Tabocas do Brejo Velho	2000	0.44600001	8414
Bahia	Cotegipe	Tabocas do Brejo Velho	2010	0.583999991	11411
Bahia	Cotegipe	Wanderley	1991	0.289999992	13019
Bahia	Cotegipe	Wanderley	2000	0.397000015	12773
Bahia	Cotegipe	Wanderley	2010	0.600000024	12474
Bahia	Entre Rios	Cardeal da Silva	1991	0.270000011	6382
Bahia	Entre Rios	Cardeal da Silva	2000	0.381999999	7976
Bahia	Entre Rios	Cardeal da Silva	2010	0.551999986	8866
Bahia	Entre Rios	Conde	1991	0.257999986	15883
Bahia	Entre Rios	Conde	2000	0.398000002	20007
Bahia	Entre Rios	Conde	2010	0.560000002	23410
Bahia	Entre Rios	Entre Rios	1991	0.298000008	27211
Bahia	Entre Rios	Entre Rios	2000	0.451000005	35931
Bahia	Entre Rios	Entre Rios	2010	0.61500001	39780
Bahia	Entre Rios	Esplanada	1991	0.335999995	22236
Bahia	Entre Rios	Esplanada	2000	0.435000002	26920
Bahia	Entre Rios	Esplanada	2010	0.588999987	32493
Bahia	Entre Rios	Jandaíra	1991	0.264999986	8217
Bahia	Entre Rios	Jandaíra	2000	0.375	9773
Bahia	Entre Rios	Jandaíra	2010	0.550000012	10277
Bahia	Euclides da Cunha	Cansanção	1991	0.250999987	30512
Bahia	Euclides da Cunha	Cansanção	2000	0.349000007	31152
Bahia	Euclides da Cunha	Cansanção	2010	0.556999981	32853
Bahia	Euclides da Cunha	Canudos	1991	0.254000008	17031
Bahia	Euclides da Cunha	Canudos	2000	0.379000008	17029
Bahia	Euclides da Cunha	Canudos	2010	0.561999977	15596
Bahia	Euclides da Cunha	Euclides da Cunha	1991	0.256999999	47725
Bahia	Euclides da Cunha	Euclides da Cunha	2000	0.407999992	50270
Bahia	Euclides da Cunha	Euclides da Cunha	2010	0.566999972	56047
Bahia	Euclides da Cunha	Monte Santo	1991	0.194999993	47814
Bahia	Euclides da Cunha	Monte Santo	2000	0.282999992	50692
Bahia	Euclides da Cunha	Monte Santo	2010	0.505999982	52294
Bahia	Euclides da Cunha	Nordestina	1991	0.200000003	9438
Bahia	Euclides da Cunha	Nordestina	2000	0.345999986	12110
Bahia	Euclides da Cunha	Nordestina	2010	0.560000002	12343
Bahia	Euclides da Cunha	Queimadas	1991	0.26699999	22697
Bahia	Euclides da Cunha	Queimadas	2000	0.433999985	24153
Bahia	Euclides da Cunha	Queimadas	2010	0.592000008	24540
Bahia	Euclides da Cunha	Quijingue	1991	0.191	23913
Bahia	Euclides da Cunha	Quijingue	2000	0.342999995	26138
Bahia	Euclides da Cunha	Quijingue	2010	0.54400003	26849
Bahia	Euclides da Cunha	Tucano	1991	0.277999997	44515
Bahia	Euclides da Cunha	Tucano	2000	0.398000002	47750
Bahia	Euclides da Cunha	Tucano	2010	0.578999996	52245
Bahia	Euclides da Cunha	Uauá	1991	0.27700001	27138
Bahia	Euclides da Cunha	Uauá	2000	0.421000004	31106
Bahia	Euclides da Cunha	Uauá	2010	0.605000019	24203
Bahia	Feira de Santana	Água Fria	1991	0.230000004	14071
Bahia	Feira de Santana	Água Fria	2000	0.381999999	14905
Bahia	Feira de Santana	Água Fria	2010	0.550000012	15665
Bahia	Feira de Santana	Anguera	1991	0.284999996	8155
Bahia	Feira de Santana	Anguera	2000	0.426999986	8446
Bahia	Feira de Santana	Anguera	2010	0.588999987	10185
Bahia	Feira de Santana	Antônio Cardoso	1991	0.248999998	11328
Bahia	Feira de Santana	Antônio Cardoso	2000	0.395000011	11751
Bahia	Feira de Santana	Antônio Cardoso	2010	0.56099999	11511
Bahia	Feira de Santana	Conceição da Feira	1991	0.36500001	15870
Bahia	Feira de Santana	Conceição da Feira	2000	0.495999992	17432
Bahia	Feira de Santana	Conceição da Feira	2010	0.634000003	20264
Bahia	Feira de Santana	Conceição do Jacuípe	1991	0.397000015	22631
Bahia	Feira de Santana	Conceição do Jacuípe	2000	0.531000018	25949
Bahia	Feira de Santana	Conceição do Jacuípe	2010	0.662999988	29994
Bahia	Feira de Santana	Coração de Maria	1991	0.308999985	22174
Bahia	Feira de Santana	Coração de Maria	2000	0.433999985	23878
Bahia	Feira de Santana	Coração de Maria	2010	0.592000008	22312
Bahia	Feira de Santana	Elísio Medrado	1991	0.340999991	7821
Bahia	Feira de Santana	Elísio Medrado	2000	0.472000003	7836
Bahia	Feira de Santana	Elísio Medrado	2010	0.623000026	7947
Bahia	Feira de Santana	Feira de Santana	1991	0.460000008	396295
Bahia	Feira de Santana	Feira de Santana	2000	0.584999979	474332
Bahia	Feira de Santana	Feira de Santana	2010	0.712000012	552741
Bahia	Feira de Santana	Ipecaetá	1991	0.223000005	15562
Bahia	Feira de Santana	Ipecaetá	2000	0.363000005	17748
Bahia	Feira de Santana	Ipecaetá	2010	0.550000012	15310
Bahia	Feira de Santana	Ipirá	1991	0.263999999	62597
Bahia	Feira de Santana	Ipirá	2000	0.381999999	62636
Bahia	Feira de Santana	Ipirá	2010	0.549000025	59080
Bahia	Feira de Santana	Irará	1991	0.317000002	23624
Bahia	Feira de Santana	Irará	2000	0.460999995	25007
Bahia	Feira de Santana	Irará	2010	0.620000005	27364
Bahia	Feira de Santana	Itatim	1991	0.291000009	10419
Bahia	Feira de Santana	Itatim	2000	0.446999997	12879
Bahia	Feira de Santana	Itatim	2010	0.582000017	14480
Bahia	Feira de Santana	Ouriçangas	1991	0.279000014	8627
Bahia	Feira de Santana	Ouriçangas	2000	0.391000003	9262
Bahia	Feira de Santana	Ouriçangas	2010	0.606999993	8298
Bahia	Feira de Santana	Pedrão	1991	0.324000001	5186
Bahia	Feira de Santana	Pedrão	2000	0.419	5194
Bahia	Feira de Santana	Pedrão	2010	0.588	6873
Bahia	Feira de Santana	Pintadas	1991	0.254000008	10230
Bahia	Feira de Santana	Pintadas	2000	0.437999994	10472
Bahia	Feira de Santana	Pintadas	2010	0.611999989	10301
Bahia	Feira de Santana	Rafael Jambeiro	1991	0.243000001	22390
Bahia	Feira de Santana	Rafael Jambeiro	2000	0.352999985	22480
Bahia	Feira de Santana	Rafael Jambeiro	2010	0.56400001	22792
Bahia	Feira de Santana	Santa Bárbara	1991	0.279000014	16476
Bahia	Feira de Santana	Santa Bárbara	2000	0.416999996	17522
Bahia	Feira de Santana	Santa Bárbara	2010	0.583000004	19048
Bahia	Feira de Santana	Santa Teresinha	1991	0.277999997	8832
Bahia	Feira de Santana	Santa Teresinha	2000	0.414000005	8643
Bahia	Feira de Santana	Santa Teresinha	2010	0.587000012	9632
Bahia	Feira de Santana	Santanópolis	1991	0.296999991	9027
Bahia	Feira de Santana	Santanópolis	2000	0.426999986	8282
Bahia	Feira de Santana	Santanópolis	2010	0.592000008	8767
Bahia	Feira de Santana	Santo Estêvão	1991	0.323000014	36843
Bahia	Feira de Santana	Santo Estêvão	2000	0.430000007	40915
Bahia	Feira de Santana	Santo Estêvão	2010	0.625999987	47673
Bahia	Feira de Santana	São Gonçalo dos Campos	1991	0.338999987	24218
Bahia	Feira de Santana	São Gonçalo dos Campos	2000	0.47299999	26897
Bahia	Feira de Santana	São Gonçalo dos Campos	2010	0.626999974	33208
Bahia	Feira de Santana	Serra Preta	1991	0.230000004	17836
Bahia	Feira de Santana	Serra Preta	2000	0.382999986	17933
Bahia	Feira de Santana	Serra Preta	2010	0.565999985	15382
Bahia	Feira de Santana	Tanquinho	1991	0.351000011	10436
Bahia	Feira de Santana	Tanquinho	2000	0.492000014	7669
Bahia	Feira de Santana	Tanquinho	2010	0.597000003	8002
Bahia	Feira de Santana	Teodoro Sampaio	1991	0.398999989	9444
Bahia	Feira de Santana	Teodoro Sampaio	2000	0.474000007	8843
Bahia	Feira de Santana	Teodoro Sampaio	2010	0.593999982	7836
Bahia	Guanambi	Caculé	1991	0.356000006	17009
Bahia	Guanambi	Caculé	2000	0.500999987	19521
Bahia	Guanambi	Caculé	2010	0.637000024	22203
Bahia	Guanambi	Caetité	1991	0.331	44555
Bahia	Guanambi	Caetité	2000	0.453999996	48723
Bahia	Guanambi	Caetité	2010	0.625	47178
Bahia	Guanambi	Candiba	1991	0.333000004	12823
Bahia	Guanambi	Candiba	2000	0.463	12716
Bahia	Guanambi	Candiba	2010	0.591000021	13192
Bahia	Guanambi	Guanambi	1991	0.412999988	64150
Bahia	Guanambi	Guanambi	2000	0.547999978	70604
Bahia	Guanambi	Guanambi	2010	0.672999978	78399
Bahia	Guanambi	Ibiassucê	1991	0.300999999	13859
Bahia	Guanambi	Ibiassucê	2000	0.437000006	15191
Bahia	Guanambi	Ibiassucê	2010	0.611000001	10042
Bahia	Guanambi	Igaporã	1991	0.344999999	15325
Bahia	Guanambi	Igaporã	2000	0.467999995	15332
Bahia	Guanambi	Igaporã	2010	0.614000022	15138
Bahia	Guanambi	Iuiú	1991	0.280000001	10156
Bahia	Guanambi	Iuiú	2000	0.414000005	10455
Bahia	Guanambi	Iuiú	2010	0.591000021	10894
Bahia	Guanambi	Jacaraci	1991	0.298999995	13085
Bahia	Guanambi	Jacaraci	2000	0.444999993	12323
Bahia	Guanambi	Jacaraci	2010	0.592999995	13514
Bahia	Guanambi	Lagoa Real	1991	0.209999993	7671
Bahia	Guanambi	Lagoa Real	2000	0.360000014	9637
Bahia	Guanambi	Lagoa Real	2010	0.545000017	13934
Bahia	Guanambi	Licínio de Almeida	1991	0.328000009	16042
Bahia	Guanambi	Licínio de Almeida	2000	0.488000005	14172
Bahia	Guanambi	Licínio de Almeida	2010	0.620999992	12305
Bahia	Guanambi	Malhada	1991	0.219999999	17535
Bahia	Guanambi	Malhada	2000	0.391000003	15934
Bahia	Guanambi	Malhada	2010	0.561999977	15851
Bahia	Guanambi	Matina	1991	0.259000003	7849
Bahia	Guanambi	Matina	2000	0.382999986	9605
Bahia	Guanambi	Matina	2010	0.572000027	11113
Bahia	Guanambi	Mortugaba	1991	0.342000008	10830
Bahia	Guanambi	Mortugaba	2000	0.472000003	10962
Bahia	Guanambi	Mortugaba	2010	0.617999971	12443
Bahia	Guanambi	Palmas de Monte Alto	1991	0.272000015	19533
Bahia	Guanambi	Palmas de Monte Alto	2000	0.414999992	19448
Bahia	Guanambi	Palmas de Monte Alto	2010	0.586000025	20722
Bahia	Guanambi	Pindaí	1991	0.32100001	12661
Bahia	Guanambi	Pindaí	2000	0.446999997	12632
Bahia	Guanambi	Pindaí	2010	0.602999985	15590
Bahia	Guanambi	Riacho de Santana	1991	0.326999992	24633
Bahia	Guanambi	Riacho de Santana	2000	0.451000005	26340
Bahia	Guanambi	Riacho de Santana	2010	0.61500001	30565
Bahia	Guanambi	Sebastião Laranjeiras	1991	0.340000004	8587
Bahia	Guanambi	Sebastião Laranjeiras	2000	0.460000008	8261
Bahia	Guanambi	Sebastião Laranjeiras	2010	0.61500001	10335
Bahia	Guanambi	Urandi	1991	0.328999996	17151
Bahia	Guanambi	Urandi	2000	0.467999995	17763
Bahia	Guanambi	Urandi	2010	0.59799999	16443
Bahia	Ilhéus-Itabuna	Almadina	1991	0.261000007	9958
Bahia	Ilhéus-Itabuna	Almadina	2000	0.405000001	7707
Bahia	Ilhéus-Itabuna	Almadina	2010	0.563000023	6307
Bahia	Ilhéus-Itabuna	Arataca	1991	0.246999994	13750
Bahia	Ilhéus-Itabuna	Arataca	2000	0.372000009	10232
Bahia	Ilhéus-Itabuna	Arataca	2010	0.559000015	10377
Bahia	Ilhéus-Itabuna	Aurelino Leal	1991	0.263000011	15640
Bahia	Ilhéus-Itabuna	Aurelino Leal	2000	0.36500001	17068
Bahia	Ilhéus-Itabuna	Aurelino Leal	2010	0.568000019	13574
Bahia	Ilhéus-Itabuna	Barra do Rocha	1991	0.223000005	10390
Bahia	Ilhéus-Itabuna	Barra do Rocha	2000	0.386000007	8217
Bahia	Ilhéus-Itabuna	Barra do Rocha	2010	0.577000022	6272
Bahia	Ilhéus-Itabuna	Barro Preto	1991	0.225999996	10165
Bahia	Ilhéus-Itabuna	Barro Preto	2000	0.421000004	8439
Bahia	Ilhéus-Itabuna	Barro Preto	2010	0.601999998	6453
Bahia	Ilhéus-Itabuna	Belmonte	1991	0.310000002	21481
Bahia	Ilhéus-Itabuna	Belmonte	2000	0.441000015	19469
Bahia	Ilhéus-Itabuna	Belmonte	2010	0.59799999	21610
Bahia	Ilhéus-Itabuna	Buerarema	1991	0.308999985	20710
Bahia	Ilhéus-Itabuna	Buerarema	2000	0.419999987	18927
Bahia	Ilhéus-Itabuna	Buerarema	2010	0.612999976	18547
Bahia	Ilhéus-Itabuna	Camacan	1991	0.316000015	36405
Bahia	Ilhéus-Itabuna	Camacan	2000	0.441000015	30583
Bahia	Ilhéus-Itabuna	Camacan	2010	0.58099997	31369
Bahia	Ilhéus-Itabuna	Canavieiras	1991	0.317999989	32029
Bahia	Ilhéus-Itabuna	Canavieiras	2000	0.43900001	33934
Bahia	Ilhéus-Itabuna	Canavieiras	2010	0.589999974	32156
Bahia	Ilhéus-Itabuna	Coaraci	1991	0.354000002	29758
Bahia	Ilhéus-Itabuna	Coaraci	2000	0.432999998	26886
Bahia	Ilhéus-Itabuna	Coaraci	2010	0.612999976	20919
Bahia	Ilhéus-Itabuna	Firmino Alves	1991	0.340999991	5320
Bahia	Ilhéus-Itabuna	Firmino Alves	2000	0.472000003	5097
Bahia	Ilhéus-Itabuna	Firmino Alves	2010	0.578000009	5354
Bahia	Ilhéus-Itabuna	Floresta Azul	1991	0.347000003	12898
Bahia	Ilhéus-Itabuna	Floresta Azul	2000	0.453999996	10987
Bahia	Ilhéus-Itabuna	Floresta Azul	2010	0.556999981	10574
Bahia	Ilhéus-Itabuna	Gandu	1991	0.379999995	25963
Bahia	Ilhéus-Itabuna	Gandu	2000	0.483999997	26179
Bahia	Ilhéus-Itabuna	Gandu	2010	0.632000029	30126
Bahia	Ilhéus-Itabuna	Gongogi	1991	0.27700001	8890
Bahia	Ilhéus-Itabuna	Gongogi	2000	0.388999999	10349
Bahia	Ilhéus-Itabuna	Gongogi	2010	0.575999975	8314
Bahia	Ilhéus-Itabuna	Ibicaraí	1991	0.333999991	30772
Bahia	Ilhéus-Itabuna	Ibicaraí	2000	0.449000001	29204
Bahia	Ilhéus-Itabuna	Ibicaraí	2010	0.625	24242
Bahia	Ilhéus-Itabuna	Ibirapitanga	1991	0.229000002	25595
Bahia	Ilhéus-Itabuna	Ibirapitanga	2000	0.391000003	21235
Bahia	Ilhéus-Itabuna	Ibirapitanga	2010	0.558000028	22514
Bahia	Ilhéus-Itabuna	Ibirataia	1991	0.296999991	24784
Bahia	Ilhéus-Itabuna	Ibirataia	2000	0.421999991	26373
Bahia	Ilhéus-Itabuna	Ibirataia	2010	0.575999975	18853
Bahia	Ilhéus-Itabuna	Ilhéus	1991	0.388999999	217876
Bahia	Ilhéus-Itabuna	Ilhéus	2000	0.521000028	211874
Bahia	Ilhéus-Itabuna	Ilhéus	2010	0.689999998	183184
Bahia	Ilhéus-Itabuna	Ipiaú	1991	0.361999989	42948
Bahia	Ilhéus-Itabuna	Ipiaú	2000	0.497999996	41961
Bahia	Ilhéus-Itabuna	Ipiaú	2010	0.670000017	44041
Bahia	Ilhéus-Itabuna	Itabuna	1991	0.453000009	180872
Bahia	Ilhéus-Itabuna	Itabuna	2000	0.58099997	192736
Bahia	Ilhéus-Itabuna	Itabuna	2010	0.712000012	203181
Bahia	Ilhéus-Itabuna	Itacaré	1991	0.240999997	18313
Bahia	Ilhéus-Itabuna	Itacaré	2000	0.384000003	17541
Bahia	Ilhéus-Itabuna	Itacaré	2010	0.583000004	23557
Bahia	Ilhéus-Itabuna	Itagibá	1991	0.296000004	19208
Bahia	Ilhéus-Itabuna	Itagibá	2000	0.421000004	17310
Bahia	Ilhéus-Itabuna	Itagibá	2010	0.588999987	15082
Bahia	Ilhéus-Itabuna	Itaju do Colônia	1991	0.270000011	10131
Bahia	Ilhéus-Itabuna	Itaju do Colônia	2000	0.430999994	8723
Bahia	Ilhéus-Itabuna	Itaju do Colônia	2010	0.592000008	7309
Bahia	Ilhéus-Itabuna	Itajuípe	1991	0.338	24938
Bahia	Ilhéus-Itabuna	Itajuípe	2000	0.451000005	22410
Bahia	Ilhéus-Itabuna	Itajuípe	2010	0.598999977	21039
Bahia	Ilhéus-Itabuna	Itamari	1991	0.328000009	8658
Bahia	Ilhéus-Itabuna	Itamari	2000	0.428000003	8370
Bahia	Ilhéus-Itabuna	Itamari	2010	0.578000009	7865
Bahia	Ilhéus-Itabuna	Itapé	1991	0.263000011	15930
Bahia	Ilhéus-Itabuna	Itapé	2000	0.448000014	15005
Bahia	Ilhéus-Itabuna	Itapé	2010	0.598999977	10967
Bahia	Ilhéus-Itabuna	Itapebi	1991	0.217999995	11239
Bahia	Ilhéus-Itabuna	Itapebi	2000	0.393999994	10864
Bahia	Ilhéus-Itabuna	Itapebi	2010	0.572000027	10412
Bahia	Ilhéus-Itabuna	Itapitanga	1991	0.324999988	10344
Bahia	Ilhéus-Itabuna	Itapitanga	2000	0.409000009	10313
Bahia	Ilhéus-Itabuna	Itapitanga	2010	0.57099998	10112
Bahia	Ilhéus-Itabuna	Jussari	1991	0.298999995	8317
Bahia	Ilhéus-Itabuna	Jussari	2000	0.425999999	7803
Bahia	Ilhéus-Itabuna	Jussari	2010	0.566999972	6464
Bahia	Ilhéus-Itabuna	Mascote	1991	0.208000004	21562
Bahia	Ilhéus-Itabuna	Mascote	2000	0.356000006	17429
Bahia	Ilhéus-Itabuna	Mascote	2010	0.58099997	14468
Bahia	Ilhéus-Itabuna	Nova Ibiá	1991	0.248999998	10461
Bahia	Ilhéus-Itabuna	Nova Ibiá	2000	0.395000011	7084
Bahia	Ilhéus-Itabuna	Nova Ibiá	2010	0.569999993	6583
Bahia	Ilhéus-Itabuna	Pau Brasil	1991	0.259000003	15941
Bahia	Ilhéus-Itabuna	Pau Brasil	2000	0.400999993	12876
Bahia	Ilhéus-Itabuna	Pau Brasil	2010	0.583000004	10751
Bahia	Ilhéus-Itabuna	Santa Cruz da Vitória	1991	0.307999998	7086
Bahia	Ilhéus-Itabuna	Santa Cruz da Vitória	2000	0.430000007	6860
Bahia	Ilhéus-Itabuna	Santa Cruz da Vitória	2010	0.610000014	6668
Bahia	Ilhéus-Itabuna	Santa Luzia	1991	0.248999998	15398
Bahia	Ilhéus-Itabuna	Santa Luzia	2000	0.377999991	15616
Bahia	Ilhéus-Itabuna	Santa Luzia	2010	0.555999994	13216
Bahia	Ilhéus-Itabuna	São José da Vitória	1991	0.246000007	9247
Bahia	Ilhéus-Itabuna	São José da Vitória	2000	0.361000001	6672
Bahia	Ilhéus-Itabuna	São José da Vitória	2010	0.546000004	5690
Bahia	Ilhéus-Itabuna	Teolândia	1991	0.268000007	12684
Bahia	Ilhéus-Itabuna	Teolândia	2000	0.342000008	13389
Bahia	Ilhéus-Itabuna	Teolândia	2010	0.555000007	14776
Bahia	Ilhéus-Itabuna	Ubaitaba	1991	0.316000015	20848
Bahia	Ilhéus-Itabuna	Ubaitaba	2000	0.433999985	23431
Bahia	Ilhéus-Itabuna	Ubaitaba	2010	0.611000001	20465
Bahia	Ilhéus-Itabuna	Ubatã	1991	0.352999985	24122
Bahia	Ilhéus-Itabuna	Ubatã	2000	0.442999989	20441
Bahia	Ilhéus-Itabuna	Ubatã	2010	0.592999995	24850
Bahia	Ilhéus-Itabuna	Una	1991	0.259000003	25206
Bahia	Ilhéus-Itabuna	Una	2000	0.365999997	31868
Bahia	Ilhéus-Itabuna	Una	2010	0.560000002	23828
Bahia	Ilhéus-Itabuna	Uruçuca	1991	0.268999994	32352
Bahia	Ilhéus-Itabuna	Uruçuca	2000	0.437999994	22167
Bahia	Ilhéus-Itabuna	Uruçuca	2010	0.615999997	19733
Bahia	Ilhéus-Itabuna	Wenceslau Guimarães	1991	0.230000004	16814
Bahia	Ilhéus-Itabuna	Wenceslau Guimarães	2000	0.372000009	21119
Bahia	Ilhéus-Itabuna	Wenceslau Guimarães	2010	0.54400003	21893
Bahia	Irecê	América Dourada	1991	0.289999992	15739
Bahia	Irecê	América Dourada	2000	0.391000003	15766
Bahia	Irecê	América Dourada	2010	0.56099999	15918
Bahia	Irecê	Barra do Mendes	1991	0.317000002	16677
Bahia	Irecê	Barra do Mendes	2000	0.467999995	15158
Bahia	Irecê	Barra do Mendes	2010	0.629999995	13932
Bahia	Irecê	Barro Alto	1991	0.279000014	11230
Bahia	Irecê	Barro Alto	2000	0.435000002	11245
Bahia	Irecê	Barro Alto	2010	0.606999993	13529
Bahia	Irecê	Cafarnaum	1991	0.256999999	16637
Bahia	Irecê	Cafarnaum	2000	0.416999996	16345
Bahia	Irecê	Cafarnaum	2010	0.583999991	17130
Bahia	Irecê	Canarana	1991	0.296000004	18632
Bahia	Irecê	Canarana	2000	0.421000004	20547
Bahia	Irecê	Canarana	2010	0.587000012	23965
Bahia	Irecê	Central	1991	0.323000014	18301
Bahia	Irecê	Central	2000	0.453000009	15902
Bahia	Irecê	Central	2010	0.596000016	16982
Bahia	Irecê	Gentio do Ouro	1991	0.293000013	11119
Bahia	Irecê	Gentio do Ouro	2000	0.414000005	10065
Bahia	Irecê	Gentio do Ouro	2010	0.559000015	10622
Bahia	Irecê	Ibipeba	1991	0.317999989	16630
Bahia	Irecê	Ibipeba	2000	0.455000013	14379
Bahia	Irecê	Ibipeba	2010	0.615999997	16961
Bahia	Irecê	Ibititá	1991	0.284999996	17415
Bahia	Irecê	Ibititá	2000	0.435000002	18133
Bahia	Irecê	Ibititá	2010	0.601999998	17745
Bahia	Irecê	Iraquara	1991	0.27700001	16908
Bahia	Irecê	Iraquara	2000	0.421999991	18123
Bahia	Irecê	Iraquara	2010	0.598999977	22514
Bahia	Irecê	Irecê	1991	0.407000005	48989
Bahia	Irecê	Irecê	2000	0.541999996	56210
Bahia	Irecê	Irecê	2010	0.690999985	65844
Bahia	Irecê	João Dourado	1991	0.289999992	19277
Bahia	Irecê	João Dourado	2000	0.430999994	19368
Bahia	Irecê	João Dourado	2010	0.592999995	22480
Bahia	Irecê	Jussara	1991	0.256000012	15819
Bahia	Irecê	Jussara	2000	0.393999994	15557
Bahia	Irecê	Jussara	2010	0.57099998	15007
Bahia	Irecê	Lapão	1991	0.338	20789
Bahia	Irecê	Lapão	2000	0.446999997	24336
Bahia	Irecê	Lapão	2010	0.596000016	25581
Bahia	Irecê	Mulungu do Morro	1991	0.216000006	14211
Bahia	Irecê	Mulungu do Morro	2000	0.361999989	15472
Bahia	Irecê	Mulungu do Morro	2010	0.565999985	12193
Bahia	Irecê	Presidente Dutra	1991	0.333999991	11872
Bahia	Irecê	Presidente Dutra	2000	0.467999995	13677
Bahia	Irecê	Presidente Dutra	2010	0.614000022	13673
Bahia	Irecê	São Gabriel	1991	0.282999992	17830
Bahia	Irecê	São Gabriel	2000	0.435000002	18488
Bahia	Irecê	São Gabriel	2010	0.592000008	18292
Bahia	Irecê	Souto Soares	1991	0.244000003	17845
Bahia	Irecê	Souto Soares	2000	0.397000015	14743
Bahia	Irecê	Souto Soares	2010	0.592000008	15844
Bahia	Irecê	Uibaí	1991	0.324000001	13646
Bahia	Irecê	Uibaí	2000	0.465999991	13188
Bahia	Irecê	Uibaí	2010	0.616999984	13549
Bahia	Itaberaba	Baixa Grande	1991	0.268999994	20505
Bahia	Itaberaba	Baixa Grande	2000	0.421999991	18639
Bahia	Itaberaba	Baixa Grande	2010	0.584999979	19995
Bahia	Itaberaba	Boa Vista do Tupim	1991	0.230000004	19412
Bahia	Itaberaba	Boa Vista do Tupim	2000	0.36500001	19455
Bahia	Itaberaba	Boa Vista do Tupim	2010	0.550999999	17912
Bahia	Itaberaba	Iaçu	1991	0.280999988	25921
Bahia	Itaberaba	Iaçu	2000	0.395999998	28349
Bahia	Itaberaba	Iaçu	2010	0.574000001	25626
Bahia	Itaberaba	Ibiquera	1991	0.199000001	5438
Bahia	Itaberaba	Ibiquera	2000	0.368000001	4657
Bahia	Itaberaba	Ibiquera	2010	0.510999978	4859
Bahia	Itaberaba	Itaberaba	1991	0.344000012	53005
Bahia	Itaberaba	Itaberaba	2000	0.472000003	58640
Bahia	Itaberaba	Itaberaba	2010	0.620000005	61400
Bahia	Itaberaba	Lajedinho	1991	0.233999997	5003
Bahia	Itaberaba	Lajedinho	2000	0.340999991	3611
Bahia	Itaberaba	Lajedinho	2010	0.546000004	3916
Bahia	Itaberaba	Macajuba	1991	0.246999994	9396
Bahia	Itaberaba	Macajuba	2000	0.374000013	10342
Bahia	Itaberaba	Macajuba	2010	0.523999989	11204
Bahia	Itaberaba	Mairi	1991	0.273999989	21729
Bahia	Itaberaba	Mairi	2000	0.384000003	21152
Bahia	Itaberaba	Mairi	2010	0.572000027	19300
Bahia	Itaberaba	Mundo Novo	1991	0.289000005	30569
Bahia	Itaberaba	Mundo Novo	2000	0.416000009	21113
Bahia	Itaberaba	Mundo Novo	2010	0.589999974	24342
Bahia	Itaberaba	Ruy Barbosa	1991	0.317999989	31022
Bahia	Itaberaba	Ruy Barbosa	2000	0.446999997	29452
Bahia	Itaberaba	Ruy Barbosa	2010	0.610000014	29776
Bahia	Itaberaba	Tapiramutá	1991	0.268000007	13440
Bahia	Itaberaba	Tapiramutá	2000	0.395000011	16923
Bahia	Itaberaba	Tapiramutá	2010	0.593999982	16375
Bahia	Itaberaba	Várzea da Roça	1991	0.237000003	13692
Bahia	Itaberaba	Várzea da Roça	2000	0.370000005	13753
Bahia	Itaberaba	Várzea da Roça	2010	0.538999975	13786
Bahia	Itapetinga	Encruzilhada	1991	0.233999997	22194
Bahia	Itapetinga	Encruzilhada	2000	0.358999997	32825
Bahia	Itapetinga	Encruzilhada	2010	0.54400003	23514
Bahia	Itapetinga	Itambé	1991	0.331999987	21659
Bahia	Itapetinga	Itambé	2000	0.389999986	28899
Bahia	Itapetinga	Itambé	2010	0.578000009	22939
Bahia	Itapetinga	Itapetinga	1991	0.398000002	52599
Bahia	Itapetinga	Itapetinga	2000	0.528999984	57288
Bahia	Itapetinga	Itapetinga	2010	0.666999996	67966
Bahia	Itapetinga	Itarantim	1991	0.298000008	17322
Bahia	Itapetinga	Itarantim	2000	0.442999989	16877
Bahia	Itapetinga	Itarantim	2010	0.610000014	18518
Bahia	Itapetinga	Itororó	1991	0.321999997	20066
Bahia	Itapetinga	Itororó	2000	0.444000006	19531
Bahia	Itapetinga	Itororó	2010	0.593999982	19866
Bahia	Itapetinga	Macarani	1991	0.308999985	13196
Bahia	Itapetinga	Macarani	2000	0.449000001	14368
Bahia	Itapetinga	Macarani	2010	0.605000019	17002
Bahia	Itapetinga	Maiquinique	1991	0.298999995	8524
Bahia	Itapetinga	Maiquinique	2000	0.419999987	7727
Bahia	Itapetinga	Maiquinique	2010	0.575999975	8780
Bahia	Itapetinga	Potiraguá	1991	0.31099999	9908
Bahia	Itapetinga	Potiraguá	2000	0.416000009	13794
Bahia	Itapetinga	Potiraguá	2010	0.625	9778
Bahia	Itapetinga	Ribeirão do Largo	1991	0.202999994	9521
Bahia	Itapetinga	Ribeirão do Largo	2000	0.363999993	14415
Bahia	Itapetinga	Ribeirão do Largo	2010	0.540000021	8571
Bahia	Jacobina	Caém	1991	0.272000015	18843
Bahia	Jacobina	Caém	2000	0.386999995	14062
Bahia	Jacobina	Caém	2010	0.546000004	10308
Bahia	Jacobina	Caldeirão Grande	1991	0.273000002	13710
Bahia	Jacobina	Caldeirão Grande	2000	0.397000015	10321
Bahia	Jacobina	Caldeirão Grande	2010	0.573000014	12480
Bahia	Jacobina	Capim Grosso	1991	0.293000013	18173
Bahia	Jacobina	Capim Grosso	2000	0.444000006	22944
Bahia	Jacobina	Capim Grosso	2010	0.620999992	26401
Bahia	Jacobina	Jacobina	1991	0.363000005	77492
Bahia	Jacobina	Jacobina	2000	0.495999992	76522
Bahia	Jacobina	Jacobina	2010	0.648999989	78990
Bahia	Jacobina	Miguel Calmon	1991	0.307000011	25557
Bahia	Jacobina	Miguel Calmon	2000	0.425000012	28248
Bahia	Jacobina	Miguel Calmon	2010	0.586000025	26400
Bahia	Jacobina	Mirangaba	1991	0.240999997	12171
Bahia	Jacobina	Mirangaba	2000	0.361000001	12788
Bahia	Jacobina	Mirangaba	2010	0.541999996	16252
Bahia	Jacobina	Morro do Chapéu	1991	0.293000013	32238
Bahia	Jacobina	Morro do Chapéu	2000	0.432999998	34355
Bahia	Jacobina	Morro do Chapéu	2010	0.588	35091
Bahia	Jacobina	Ourolândia	1991	0.218999997	12883
Bahia	Jacobina	Ourolândia	2000	0.351999998	15791
Bahia	Jacobina	Ourolândia	2010	0.560000002	16404
Bahia	Jacobina	Piritiba	1991	0.303000003	24064
Bahia	Jacobina	Piritiba	2000	0.428000003	18995
Bahia	Jacobina	Piritiba	2010	0.578000009	22363
Bahia	Jacobina	Ponto Novo	1991	0.209999993	17080
Bahia	Jacobina	Ponto Novo	2000	0.370000005	16821
Bahia	Jacobina	Ponto Novo	2010	0.579999983	15698
Bahia	Jacobina	Quixabeira	1991	0.25	14405
Bahia	Jacobina	Quixabeira	2000	0.412	10246
Bahia	Jacobina	Quixabeira	2010	0.578000009	9529
Bahia	Jacobina	São José do Jacuípe	1991	0.243000001	14776
Bahia	Jacobina	São José do Jacuípe	2000	0.377000004	9362
Bahia	Jacobina	São José do Jacuípe	2010	0.551999986	10166
Bahia	Jacobina	Saúde	1991	0.305999994	12011
Bahia	Jacobina	Saúde	2000	0.423999995	11420
Bahia	Jacobina	Saúde	2010	0.549000025	11825
Bahia	Jacobina	Serrolândia	1991	0.294	11290
Bahia	Jacobina	Serrolândia	2000	0.446999997	11810
Bahia	Jacobina	Serrolândia	2010	0.589999974	12307
Bahia	Jacobina	Várzea do Poço	1991	0.344000012	8317
Bahia	Jacobina	Várzea do Poço	2000	0.460999995	7144
Bahia	Jacobina	Várzea do Poço	2010	0.574999988	8661
Bahia	Jacobina	Várzea Nova	1991	0.238999993	16982
Bahia	Jacobina	Várzea Nova	2000	0.393999994	14015
Bahia	Jacobina	Várzea Nova	2010	0.555000007	13064
Bahia	Jequié	Aiquara	1991	0.293000013	6207
Bahia	Jequié	Aiquara	2000	0.43599999	4992
Bahia	Jequié	Aiquara	2010	0.583000004	4588
Bahia	Jequié	Amargosa	1991	0.375	26707
Bahia	Jequié	Amargosa	2000	0.486999989	30700
Bahia	Jequié	Amargosa	2010	0.625	34068
Bahia	Jequié	Apuarema	1991	0.25	9630
Bahia	Jequié	Apuarema	2000	0.386000007	8135
Bahia	Jequié	Apuarema	2010	0.551999986	7381
Bahia	Jequié	Brejões	1991	0.298999995	12652
Bahia	Jequié	Brejões	2000	0.437000006	14772
Bahia	Jequié	Brejões	2010	0.597000003	14183
Bahia	Jequié	Cravolândia	1991	0.287	5437
Bahia	Jequié	Cravolândia	2000	0.442000002	5691
Bahia	Jequié	Cravolândia	2010	0.598999977	5025
Bahia	Jequié	Irajuba	1991	0.244000003	6712
Bahia	Jequié	Irajuba	2000	0.377999991	6541
Bahia	Jequié	Irajuba	2010	0.575999975	6990
Bahia	Jequié	Iramaia	1991	0.275999993	17317
Bahia	Jequié	Iramaia	2000	0.393000007	17304
Bahia	Jequié	Iramaia	2010	0.57099998	11958
Bahia	Jequié	Itagi	1991	0.264999986	13189
Bahia	Jequié	Itagi	2000	0.397000015	13790
Bahia	Jequié	Itagi	2010	0.542999983	13026
Bahia	Jequié	Itaquara	1991	0.263999999	6675
Bahia	Jequié	Itaquara	2000	0.393000007	7634
Bahia	Jequié	Itaquara	2010	0.552999973	7661
Bahia	Jequié	Itiruçu	1991	0.317999989	11991
Bahia	Jequié	Itiruçu	2000	0.463999987	13251
Bahia	Jequié	Itiruçu	2010	0.600000024	12660
Bahia	Jequié	Jaguaquara	1991	0.308999985	38428
Bahia	Jequié	Jaguaquara	2000	0.43900001	45861
Bahia	Jequié	Jaguaquara	2010	0.579999983	50545
Bahia	Jequié	Jequié	1991	0.381999999	148587
Bahia	Jequié	Jequié	2000	0.504000008	150420
Bahia	Jequié	Jequié	2010	0.665000021	150577
Bahia	Jequié	Jiquiriçá	1991	0.282999992	11392
Bahia	Jequié	Jiquiriçá	2000	0.425999999	12390
Bahia	Jequié	Jiquiriçá	2010	0.552999973	14085
Bahia	Jequié	Jitaúna	1991	0.247999996	15611
Bahia	Jequié	Jitaúna	2000	0.400999993	16775
Bahia	Jequié	Jitaúna	2010	0.574999988	13966
Bahia	Jequié	Lafaiete Coutinho	1991	0.254999995	7742
Bahia	Jequié	Lafaiete Coutinho	2000	0.395000011	5619
Bahia	Jequié	Lafaiete Coutinho	2010	0.598999977	3893
Bahia	Jequié	Laje	1991	0.289000005	17052
Bahia	Jequié	Laje	2000	0.430999994	18136
Bahia	Jequié	Laje	2010	0.586000025	22078
Bahia	Jequié	Lajedo do Tabocal	1991	0.173999995	6533
Bahia	Jequié	Lajedo do Tabocal	2000	0.400000006	7914
Bahia	Jequié	Lajedo do Tabocal	2010	0.583999991	8305
Bahia	Jequié	Maracás	1991	0.289000005	23238
Bahia	Jequié	Maracás	2000	0.412	28312
Bahia	Jequié	Maracás	2010	0.606999993	24527
Bahia	Jequié	Marcionílio Souza	1991	0.193000004	14500
Bahia	Jequié	Marcionílio Souza	2000	0.407999992	11341
Bahia	Jequié	Marcionílio Souza	2010	0.56099999	10476
Bahia	Jequié	Milagres	1991	0.331999987	9453
Bahia	Jequié	Milagres	2000	0.476000011	11367
Bahia	Jequié	Milagres	2010	0.621999979	10289
Bahia	Jequié	Mutuípe	1991	0.287	21999
Bahia	Jequié	Mutuípe	2000	0.458000004	21736
Bahia	Jequié	Mutuípe	2010	0.601000011	21372
Bahia	Jequié	Nova Itarana	1991	0.180999994	6687
Bahia	Jequié	Nova Itarana	2000	0.351000011	6623
Bahia	Jequié	Nova Itarana	2010	0.523999989	7431
Bahia	Jequié	Planaltino	1991	0.240999997	10539
Bahia	Jequié	Planaltino	2000	0.363000005	8769
Bahia	Jequié	Planaltino	2010	0.572000027	8722
Bahia	Jequié	Santa Inês	1991	0.296000004	10011
Bahia	Jequié	Santa Inês	2000	0.463999987	10965
Bahia	Jequié	Santa Inês	2010	0.574000001	10341
Bahia	Jequié	São Miguel das Matas	1991	0.279000014	9269
Bahia	Jequié	São Miguel das Matas	2000	0.435000002	9939
Bahia	Jequié	São Miguel das Matas	2010	0.592999995	10365
Bahia	Jequié	Ubaíra	1991	0.280999988	19522
Bahia	Jequié	Ubaíra	2000	0.421000004	21068
Bahia	Jequié	Ubaíra	2010	0.582000017	19737
Bahia	Jeremoabo	Coronel João Sá	1991	0.175999999	18167
Bahia	Jeremoabo	Coronel João Sá	2000	0.328000009	19928
Bahia	Jeremoabo	Coronel João Sá	2010	0.535000026	16949
Bahia	Jeremoabo	Jeremoabo	1991	0.244000003	35801
Bahia	Jeremoabo	Jeremoabo	2000	0.382999986	33432
Bahia	Jeremoabo	Jeremoabo	2010	0.546999991	37231
Bahia	Jeremoabo	Pedro Alexandre	1991	0.165999994	13434
Bahia	Jeremoabo	Pedro Alexandre	2000	0.319000006	15778
Bahia	Jeremoabo	Pedro Alexandre	2010	0.513000011	16621
Bahia	Jeremoabo	Santa Brígida	1991	0.196999997	15758
Bahia	Jeremoabo	Santa Brígida	2000	0.316000015	18965
Bahia	Jeremoabo	Santa Brígida	2010	0.546000004	15012
Bahia	Jeremoabo	Sítio do Quinto	1991	0.201000005	14152
Bahia	Jeremoabo	Sítio do Quinto	2000	0.358999997	16854
Bahia	Jeremoabo	Sítio do Quinto	2010	0.532999992	12566
Bahia	Juazeiro	Campo Alegre de Lourdes	1991	0.273000002	26526
Bahia	Juazeiro	Campo Alegre de Lourdes	2000	0.36500001	28139
Bahia	Juazeiro	Campo Alegre de Lourdes	2010	0.556999981	28049
Bahia	Juazeiro	Casa Nova	1991	0.280000001	46477
Bahia	Juazeiro	Casa Nova	2000	0.372999996	55210
Bahia	Juazeiro	Casa Nova	2010	0.569999993	64759
Bahia	Juazeiro	Curaçá	1991	0.291000009	24648
Bahia	Juazeiro	Curaçá	2000	0.423999995	28951
Bahia	Juazeiro	Curaçá	2010	0.58099997	32160
Bahia	Juazeiro	Juazeiro	1991	0.395999998	126787
Bahia	Juazeiro	Juazeiro	2000	0.531000018	172704
Bahia	Juazeiro	Juazeiro	2010	0.676999986	197031
Bahia	Juazeiro	Pilão Arcado	1991	0.172000006	32989
Bahia	Juazeiro	Pilão Arcado	2000	0.30399999	29496
Bahia	Juazeiro	Pilão Arcado	2010	0.505999982	32809
Bahia	Juazeiro	Remanso	1991	0.294	34115
Bahia	Juazeiro	Remanso	2000	0.432000011	35607
Bahia	Juazeiro	Remanso	2010	0.578999996	38845
Bahia	Juazeiro	Sento Sé	1991	0.268999994	29314
Bahia	Juazeiro	Sento Sé	2000	0.386999995	33081
Bahia	Juazeiro	Sento Sé	2010	0.584999979	37265
Bahia	Juazeiro	Sobradinho	1991	0.402999997	20980
Bahia	Juazeiro	Sobradinho	2000	0.523999989	21122
Bahia	Juazeiro	Sobradinho	2010	0.630999982	21814
Bahia	Livramento do Brumado	Dom Basílio	1991	0.310000002	10685
Bahia	Livramento do Brumado	Dom Basílio	2000	0.433999985	11182
Bahia	Livramento do Brumado	Dom Basílio	2010	0.591000021	11300
Bahia	Livramento do Brumado	Érico Cardoso	1991	0.284999996	10933
Bahia	Livramento do Brumado	Érico Cardoso	2000	0.379000008	11515
Bahia	Livramento do Brumado	Érico Cardoso	2010	0.583999991	10818
Bahia	Livramento do Brumado	Livramento de Nossa Senhora	1991	0.367000014	32200
Bahia	Livramento do Brumado	Livramento de Nossa Senhora	2000	0.486000001	36594
Bahia	Livramento do Brumado	Livramento de Nossa Senhora	2010	0.611000001	42581
Bahia	Livramento do Brumado	Paramirim	1991	0.32100001	18692
Bahia	Livramento do Brumado	Paramirim	2000	0.499000013	18942
Bahia	Livramento do Brumado	Paramirim	2010	0.61500001	20838
Bahia	Livramento do Brumado	Rio do Pires	1991	0.298999995	11777
Bahia	Livramento do Brumado	Rio do Pires	2000	0.433999985	12009
Bahia	Livramento do Brumado	Rio do Pires	2010	0.593999982	11912
Bahia	Paulo Afonso	Abaré	1991	0.331999987	10146
Bahia	Paulo Afonso	Abaré	2000	0.421999991	12143
Bahia	Paulo Afonso	Abaré	2010	0.574999988	17006
Bahia	Paulo Afonso	Chorrochó	1991	0.305000007	9713
Bahia	Paulo Afonso	Chorrochó	2000	0.425999999	10228
Bahia	Paulo Afonso	Chorrochó	2010	0.600000024	10690
Bahia	Paulo Afonso	Glória	1991	0.307999998	12070
Bahia	Paulo Afonso	Glória	2000	0.421000004	13423
Bahia	Paulo Afonso	Glória	2010	0.592999995	15066
Bahia	Paulo Afonso	Macururé	1991	0.282000005	6750
Bahia	Paulo Afonso	Macururé	2000	0.39199999	8537
Bahia	Paulo Afonso	Macururé	2010	0.603999972	8065
Bahia	Paulo Afonso	Paulo Afonso	1991	0.42899999	85902
Bahia	Paulo Afonso	Paulo Afonso	2000	0.550999999	95725
Bahia	Paulo Afonso	Paulo Afonso	2010	0.674000025	107558
Bahia	Paulo Afonso	Rodelas	1991	0.435000002	5031
Bahia	Paulo Afonso	Rodelas	2000	0.5	7157
Bahia	Paulo Afonso	Rodelas	2010	0.632000029	7734
Bahia	Porto Seguro	Alcobaça	1991	0.272000015	15656
Bahia	Porto Seguro	Alcobaça	2000	0.453000009	20677
Bahia	Porto Seguro	Alcobaça	2010	0.60799998	21062
Bahia	Porto Seguro	Caravelas	1991	0.270999998	19396
Bahia	Porto Seguro	Caravelas	2000	0.47299999	19876
Bahia	Porto Seguro	Caravelas	2010	0.615999997	21332
Bahia	Porto Seguro	Eunápolis	1991	0.39199999	68734
Bahia	Porto Seguro	Eunápolis	2000	0.540000021	82912
Bahia	Porto Seguro	Eunápolis	2010	0.676999986	99686
Bahia	Porto Seguro	Guaratinga	1991	0.252999991	25217
Bahia	Porto Seguro	Guaratinga	2000	0.356000006	23662
Bahia	Porto Seguro	Guaratinga	2010	0.558000028	22104
Bahia	Porto Seguro	Ibirapuã	1991	0.35800001	8245
Bahia	Porto Seguro	Ibirapuã	2000	0.488000005	6994
Bahia	Porto Seguro	Ibirapuã	2010	0.614000022	7916
Bahia	Porto Seguro	Itabela	1991	0.291000009	20778
Bahia	Porto Seguro	Itabela	2000	0.444999993	25225
Bahia	Porto Seguro	Itabela	2010	0.598999977	28038
Bahia	Porto Seguro	Itagimirim	1991	0.308999985	8798
Bahia	Porto Seguro	Itagimirim	2000	0.493000001	7871
Bahia	Porto Seguro	Itagimirim	2010	0.634000003	7107
Bahia	Porto Seguro	Itamaraju	1991	0.333999991	62189
Bahia	Porto Seguro	Itamaraju	2000	0.462000012	61684
Bahia	Porto Seguro	Itamaraju	2010	0.626999974	62776
Bahia	Porto Seguro	Itanhém	1991	0.345999986	23536
Bahia	Porto Seguro	Itanhém	2000	0.495999992	21623
Bahia	Porto Seguro	Itanhém	2010	0.637000024	20197
Bahia	Porto Seguro	Jucuruçu	1991	0.202000007	16278
Bahia	Porto Seguro	Jucuruçu	2000	0.354000002	12405
Bahia	Porto Seguro	Jucuruçu	2010	0.541000009	10271
Bahia	Porto Seguro	Lajedão	1991	0.381999999	3786
Bahia	Porto Seguro	Lajedão	2000	0.495999992	3365
Bahia	Porto Seguro	Lajedão	2010	0.632000029	3722
Bahia	Porto Seguro	Medeiros Neto	1991	0.374000013	22360
Bahia	Porto Seguro	Medeiros Neto	2000	0.515999973	20614
Bahia	Porto Seguro	Medeiros Neto	2010	0.625	21512
Bahia	Porto Seguro	Mucuri	1991	0.275000006	17207
Bahia	Porto Seguro	Mucuri	2000	0.524999976	27601
Bahia	Porto Seguro	Mucuri	2010	0.665000021	35739
Bahia	Porto Seguro	Nova Viçosa	1991	0.317999989	25142
Bahia	Porto Seguro	Nova Viçosa	2000	0.455000013	31826
Bahia	Porto Seguro	Nova Viçosa	2010	0.653999984	38416
Bahia	Porto Seguro	Porto Seguro	1991	0.367000014	32930
Bahia	Porto Seguro	Porto Seguro	2000	0.495000005	91767
Bahia	Porto Seguro	Porto Seguro	2010	0.675999999	125914
Bahia	Porto Seguro	Prado	1991	0.298000008	22879
Bahia	Porto Seguro	Prado	2000	0.470999986	26679
Bahia	Porto Seguro	Prado	2010	0.620999992	27322
Bahia	Porto Seguro	Santa Cruz Cabrália	1991	0.333999991	6221
Bahia	Porto Seguro	Santa Cruz Cabrália	2000	0.486000001	22369
Bahia	Porto Seguro	Santa Cruz Cabrália	2010	0.653999984	26057
Bahia	Porto Seguro	Teixeira de Freitas	1991	0.377999991	84493
Bahia	Porto Seguro	Teixeira de Freitas	2000	0.538999975	106292
Bahia	Porto Seguro	Teixeira de Freitas	2010	0.685000002	136656
Bahia	Porto Seguro	Vereda	1991	0.289999992	9644
Bahia	Porto Seguro	Vereda	2000	0.405000001	7492
Bahia	Porto Seguro	Vereda	2010	0.577000022	6791
Bahia	Ribeira do Pombal	Adustina	1991	0.206	13688
Bahia	Ribeira do Pombal	Adustina	2000	0.347000003	14200
Bahia	Ribeira do Pombal	Adustina	2010	0.546000004	15640
Bahia	Ribeira do Pombal	Antas	1991	0.308999985	14375
Bahia	Ribeira do Pombal	Antas	2000	0.444000006	12046
Bahia	Ribeira do Pombal	Antas	2010	0.592000008	16912
Bahia	Ribeira do Pombal	Banzaê	1991	0.233999997	12523
Bahia	Ribeira do Pombal	Banzaê	2000	0.393000007	12080
Bahia	Ribeira do Pombal	Banzaê	2010	0.578999996	11803
Bahia	Ribeira do Pombal	Cícero Dantas	1991	0.289999992	28729
Bahia	Ribeira do Pombal	Cícero Dantas	2000	0.416999996	32502
Bahia	Ribeira do Pombal	Cícero Dantas	2010	0.584999979	32142
Bahia	Ribeira do Pombal	Cipó	1991	0.34799999	13351
Bahia	Ribeira do Pombal	Cipó	2000	0.444000006	16063
Bahia	Ribeira do Pombal	Cipó	2010	0.601000011	15694
Bahia	Ribeira do Pombal	Fátima	1991	0.230000004	17578
Bahia	Ribeira do Pombal	Fátima	2000	0.361999989	18245
Bahia	Ribeira do Pombal	Fátima	2010	0.559000015	17623
Bahia	Ribeira do Pombal	Heliópolis	1991	0.226999998	13979
Bahia	Ribeira do Pombal	Heliópolis	2000	0.370000005	15983
Bahia	Ribeira do Pombal	Heliópolis	2010	0.563000023	13192
Bahia	Ribeira do Pombal	Itapicuru	1991	0.197999999	24816
Bahia	Ribeira do Pombal	Itapicuru	2000	0.31099999	26947
Bahia	Ribeira do Pombal	Itapicuru	2010	0.486000001	32127
Bahia	Ribeira do Pombal	Nova Soure	1991	0.294999987	23442
Bahia	Ribeira do Pombal	Nova Soure	2000	0.405000001	22517
Bahia	Ribeira do Pombal	Nova Soure	2010	0.555000007	24012
Bahia	Ribeira do Pombal	Novo Triunfo	1991	0.240999997	10513
Bahia	Ribeira do Pombal	Novo Triunfo	2000	0.421999991	12642
Bahia	Ribeira do Pombal	Novo Triunfo	2010	0.55400002	15040
Bahia	Ribeira do Pombal	Olindina	1991	0.273000002	21335
Bahia	Ribeira do Pombal	Olindina	2000	0.423000008	23774
Bahia	Ribeira do Pombal	Olindina	2010	0.559000015	24818
Bahia	Ribeira do Pombal	Paripiranga	1991	0.298999995	25933
Bahia	Ribeira do Pombal	Paripiranga	2000	0.405000001	26427
Bahia	Ribeira do Pombal	Paripiranga	2010	0.577000022	27693
Bahia	Ribeira do Pombal	Ribeira do Amparo	1991	0.192000002	14442
Bahia	Ribeira do Pombal	Ribeira do Amparo	2000	0.330000013	14212
Bahia	Ribeira do Pombal	Ribeira do Amparo	2010	0.512000024	14223
Bahia	Ribeira do Pombal	Ribeira do Pombal	1991	0.32100001	38760
Bahia	Ribeira do Pombal	Ribeira do Pombal	2000	0.449999988	42421
Bahia	Ribeira do Pombal	Ribeira do Pombal	2010	0.601000011	47352
Bahia	Salvador	Camaçari	1991	0.421999991	112877
Bahia	Salvador	Camaçari	2000	0.550999999	160104
Bahia	Salvador	Camaçari	2010	0.694000006	242015
Bahia	Salvador	Candeias	1991	0.407999992	67580
Bahia	Salvador	Candeias	2000	0.547999978	76209
Bahia	Salvador	Candeias	2010	0.690999985	82844
Bahia	Salvador	Dias d'Ávila	1991	0.416000009	30875
Bahia	Salvador	Dias d'Ávila	2000	0.540000021	44824
Bahia	Salvador	Dias d'Ávila	2010	0.675999999	66331
Bahia	Salvador	Itaparica	1991	0.407000005	15222
Bahia	Salvador	Itaparica	2000	0.522000015	19236
Bahia	Salvador	Itaparica	2010	0.670000017	20554
Bahia	Salvador	Lauro de Freitas	1991	0.474000007	66740
Bahia	Salvador	Lauro de Freitas	2000	0.615999997	109821
Bahia	Salvador	Lauro de Freitas	2010	0.754000008	161401
Bahia	Salvador	Madre de Deus	1991	0.467000008	9098
Bahia	Salvador	Madre de Deus	2000	0.564999998	11848
Bahia	Salvador	Madre de Deus	2010	0.708000004	17273
Bahia	Salvador	Salvador	1991	0.563000023	2020754
Bahia	Salvador	Salvador	2000	0.653999984	2404165
Bahia	Salvador	Salvador	2010	0.759000003	2650633
Bahia	Salvador	São Francisco do Conde	1991	0.354999989	20216
Bahia	Salvador	São Francisco do Conde	2000	0.518000007	26128
Bahia	Salvador	São Francisco do Conde	2010	0.674000025	32953
Bahia	Salvador	Simões Filho	1991	0.430000007	71003
Bahia	Salvador	Simões Filho	2000	0.545000017	94323
Bahia	Salvador	Simões Filho	2010	0.675000012	117306
Bahia	Salvador	Vera Cruz	1991	0.412	21459
Bahia	Salvador	Vera Cruz	2000	0.521000028	28590
Bahia	Salvador	Vera Cruz	2010	0.644999981	37195
Bahia	Santa Maria da Vitória	Canápolis	1991	0.284999996	7889
Bahia	Santa Maria da Vitória	Canápolis	2000	0.435000002	8411
Bahia	Santa Maria da Vitória	Canápolis	2010	0.564999998	9405
Bahia	Santa Maria da Vitória	Cocos	1991	0.25999999	16809
Bahia	Santa Maria da Vitória	Cocos	2000	0.412999988	17957
Bahia	Santa Maria da Vitória	Cocos	2010	0.596000016	18120
Bahia	Santa Maria da Vitória	Coribe	1991	0.31400001	12568
Bahia	Santa Maria da Vitória	Coribe	2000	0.397000015	14001
Bahia	Santa Maria da Vitória	Coribe	2010	0.600000024	14249
Bahia	Santa Maria da Vitória	Correntina	1991	0.279000014	25449
Bahia	Santa Maria da Vitória	Correntina	2000	0.442000002	27756
Bahia	Santa Maria da Vitória	Correntina	2010	0.602999985	31124
Bahia	Santa Maria da Vitória	Jaborandi	1991	0.234999999	14087
Bahia	Santa Maria da Vitória	Jaborandi	2000	0.374000013	12797
Bahia	Santa Maria da Vitória	Jaborandi	2010	0.612999976	8949
Bahia	Santa Maria da Vitória	Santa Maria da Vitória	1991	0.321999997	41414
Bahia	Santa Maria da Vitória	Santa Maria da Vitória	2000	0.449000001	41110
Bahia	Santa Maria da Vitória	Santa Maria da Vitória	2010	0.614000022	40209
Bahia	Santa Maria da Vitória	Santana	1991	0.34799999	22179
Bahia	Santa Maria da Vitória	Santana	2000	0.470999986	21550
Bahia	Santa Maria da Vitória	Santana	2010	0.60799998	24618
Bahia	Santa Maria da Vitória	São Félix do Coribe	1991	0.307999998	12462
Bahia	Santa Maria da Vitória	São Félix do Coribe	2000	0.462000012	12107
Bahia	Santa Maria da Vitória	São Félix do Coribe	2010	0.638999999	12965
Bahia	Santa Maria da Vitória	Serra Dourada	1991	0.270999998	18473
Bahia	Santa Maria da Vitória	Serra Dourada	2000	0.43599999	19932
Bahia	Santa Maria da Vitória	Serra Dourada	2010	0.60799998	18077
Bahia	Santo Antônio de Jesus	Aratuípe	1991	0.293000013	7695
Bahia	Santo Antônio de Jesus	Aratuípe	2000	0.435000002	8449
Bahia	Santo Antônio de Jesus	Aratuípe	2010	0.574999988	8558
Bahia	Santo Antônio de Jesus	Cabaceiras do Paraguaçu	1991	0.239999995	16461
Bahia	Santo Antônio de Jesus	Cabaceiras do Paraguaçu	2000	0.388999999	17134
Bahia	Santo Antônio de Jesus	Cabaceiras do Paraguaçu	2010	0.58099997	17307
Bahia	Santo Antônio de Jesus	Cachoeira	1991	0.398999989	27689
Bahia	Santo Antônio de Jesus	Cachoeira	2000	0.515999973	30032
Bahia	Santo Antônio de Jesus	Cachoeira	2010	0.647000015	31352
Bahia	Santo Antônio de Jesus	Castro Alves	1991	0.351000011	26427
Bahia	Santo Antônio de Jesus	Castro Alves	2000	0.451000005	25414
Bahia	Santo Antônio de Jesus	Castro Alves	2010	0.612999976	25388
Bahia	Santo Antônio de Jesus	Conceição do Almeida	1991	0.356000006	18485
Bahia	Santo Antônio de Jesus	Conceição do Almeida	2000	0.481999993	20029
Bahia	Santo Antônio de Jesus	Conceição do Almeida	2010	0.606000006	17823
Bahia	Santo Antônio de Jesus	Cruz das Almas	1991	0.451000005	44532
Bahia	Santo Antônio de Jesus	Cruz das Almas	2000	0.574000001	50982
Bahia	Santo Antônio de Jesus	Cruz das Almas	2010	0.699000001	58318
Bahia	Santo Antônio de Jesus	Dom Macedo Costa	1991	0.326000005	3475
Bahia	Santo Antônio de Jesus	Dom Macedo Costa	2000	0.469000012	3500
Bahia	Santo Antônio de Jesus	Dom Macedo Costa	2010	0.632000029	3871
Bahia	Santo Antônio de Jesus	Governador Mangabeira	1991	0.358999997	18986
Bahia	Santo Antônio de Jesus	Governador Mangabeira	2000	0.513999999	18841
Bahia	Santo Antônio de Jesus	Governador Mangabeira	2010	0.643000007	19724
Bahia	Santo Antônio de Jesus	Jaguaripe	1991	0.270999998	14160
Bahia	Santo Antônio de Jesus	Jaguaripe	2000	0.407000005	13697
Bahia	Santo Antônio de Jesus	Jaguaripe	2010	0.555999994	16258
Bahia	Santo Antônio de Jesus	Maragogipe	1991	0.340999991	39673
Bahia	Santo Antônio de Jesus	Maragogipe	2000	0.456	40374
Bahia	Santo Antônio de Jesus	Maragogipe	2010	0.620999992	42528
Bahia	Santo Antônio de Jesus	Muniz Ferreira	1991	0.363000005	6091
Bahia	Santo Antônio de Jesus	Muniz Ferreira	2000	0.48300001	6364
Bahia	Santo Antônio de Jesus	Muniz Ferreira	2010	0.616999984	7294
Bahia	Santo Antônio de Jesus	Muritiba	1991	0.411000013	21244
Bahia	Santo Antônio de Jesus	Muritiba	2000	0.528999984	26855
Bahia	Santo Antônio de Jesus	Muritiba	2010	0.660000026	28869
Bahia	Santo Antônio de Jesus	Nazaré	1991	0.407000005	25083
Bahia	Santo Antônio de Jesus	Nazaré	2000	0.513000011	27210
Bahia	Santo Antônio de Jesus	Nazaré	2010	0.640999973	27110
Bahia	Santo Antônio de Jesus	Salinas da Margarida	1991	0.372999996	8880
Bahia	Santo Antônio de Jesus	Salinas da Margarida	2000	0.465999991	10307
Bahia	Santo Antônio de Jesus	Salinas da Margarida	2010	0.616999984	13451
Bahia	Santo Antônio de Jesus	Santo Amaro	1991	0.40200001	52807
Bahia	Santo Antônio de Jesus	Santo Amaro	2000	0.515999973	56534
Bahia	Santo Antônio de Jesus	Santo Amaro	2010	0.646000028	57505
Bahia	Santo Antônio de Jesus	Santo Antônio de Jesus	1991	0.449999988	62974
Bahia	Santo Antônio de Jesus	Santo Antônio de Jesus	2000	0.560000002	75886
Bahia	Santo Antônio de Jesus	Santo Antônio de Jesus	2010	0.699999988	90326
Bahia	Santo Antônio de Jesus	São Felipe	1991	0.293000013	20542
Bahia	Santo Antônio de Jesus	São Felipe	2000	0.463999987	21484
Bahia	Santo Antônio de Jesus	São Felipe	2010	0.615999997	20283
Bahia	Santo Antônio de Jesus	São Félix	1991	0.388000011	12023
Bahia	Santo Antônio de Jesus	São Félix	2000	0.488999993	13630
Bahia	Santo Antônio de Jesus	São Félix	2010	0.638999999	14077
Bahia	Santo Antônio de Jesus	Sapeaçu	1991	0.374000013	14366
Bahia	Santo Antônio de Jesus	Sapeaçu	2000	0.49000001	14878
Bahia	Santo Antônio de Jesus	Sapeaçu	2010	0.614000022	16520
Bahia	Santo Antônio de Jesus	Saubara	1991	0.351999998	8004
Bahia	Santo Antônio de Jesus	Saubara	2000	0.501999974	10088
Bahia	Santo Antônio de Jesus	Saubara	2010	0.616999984	11135
Bahia	Santo Antônio de Jesus	Varzedo	1991	0.303000003	9876
Bahia	Santo Antônio de Jesus	Varzedo	2000	0.418000013	9137
Bahia	Santo Antônio de Jesus	Varzedo	2010	0.586000025	9099
Bahia	Seabra	Abaíra	1991	0.351999998	7982
Bahia	Seabra	Abaíra	2000	0.495000005	8239
Bahia	Seabra	Abaíra	2010	0.602999985	8305
Bahia	Seabra	Andaraí	1991	0.279000014	13954
Bahia	Seabra	Andaraí	2000	0.375	13712
Bahia	Seabra	Andaraí	2010	0.555000007	13908
Bahia	Seabra	Barra da Estiva	1991	0.293000013	15873
Bahia	Seabra	Barra da Estiva	2000	0.412	23463
Bahia	Seabra	Barra da Estiva	2010	0.574999988	21122
Bahia	Seabra	Boninal	1991	0.298999995	13639
Bahia	Seabra	Boninal	2000	0.43599999	12874
Bahia	Seabra	Boninal	2010	0.611999989	13666
Bahia	Seabra	Bonito	1991	0.25	10936
Bahia	Seabra	Bonito	2000	0.326000005	12586
Bahia	Seabra	Bonito	2010	0.56099999	14834
Bahia	Seabra	Contendas do Sincorá	1991	0.298999995	7152
Bahia	Seabra	Contendas do Sincorá	2000	0.416999996	6263
Bahia	Seabra	Contendas do Sincorá	2010	0.577000022	4646
Bahia	Seabra	Ibicoara	1991	0.270000011	9946
Bahia	Seabra	Ibicoara	2000	0.393000007	14889
Bahia	Seabra	Ibicoara	2010	0.591000021	17227
Bahia	Seabra	Itaeté	1991	0.219999999	14233
Bahia	Seabra	Itaeté	2000	0.372999996	13765
Bahia	Seabra	Itaeté	2010	0.572000027	14828
Bahia	Seabra	Jussiape	1991	0.368999988	10807
Bahia	Seabra	Jussiape	2000	0.449000001	11670
Bahia	Seabra	Jussiape	2010	0.601999998	8023
Bahia	Seabra	Lençóis	1991	0.340000004	7553
Bahia	Seabra	Lençóis	2000	0.477999985	8607
Bahia	Seabra	Lençóis	2010	0.623000026	10186
Bahia	Seabra	Mucugê	1991	0.326999992	8445
Bahia	Seabra	Mucugê	2000	0.400999993	10812
Bahia	Seabra	Mucugê	2010	0.606000006	10488
Bahia	Seabra	Nova Redenção	1991	0.272000015	8568
Bahia	Seabra	Nova Redenção	2000	0.377999991	6793
Bahia	Seabra	Nova Redenção	2010	0.566999972	8021
Bahia	Seabra	Palmeiras	1991	0.351000011	6925
Bahia	Seabra	Palmeiras	2000	0.510999978	7206
Bahia	Seabra	Palmeiras	2010	0.643000007	8285
Bahia	Seabra	Piatã	1991	0.25	20684
Bahia	Seabra	Piatã	2000	0.419	21362
Bahia	Seabra	Piatã	2010	0.57099998	17941
Bahia	Seabra	Rio de Contas	1991	0.388999999	13762
Bahia	Seabra	Rio de Contas	2000	0.493999988	13479
Bahia	Seabra	Rio de Contas	2010	0.605000019	12993
Bahia	Seabra	Seabra	1991	0.326999992	37029
Bahia	Seabra	Seabra	2000	0.458000004	38916
Bahia	Seabra	Seabra	2010	0.63499999	41525
Bahia	Seabra	Utinga	1991	0.25999999	16947
Bahia	Seabra	Utinga	2000	0.379999995	16706
Bahia	Seabra	Utinga	2010	0.589999974	18130
Bahia	Seabra	Wagner	1991	0.323000014	7727
Bahia	Seabra	Wagner	2000	0.456	8374
Bahia	Seabra	Wagner	2010	0.587000012	8971
Bahia	Senhor do Bonfim	Andorinha	1991	0.206	16996
Bahia	Senhor do Bonfim	Andorinha	2000	0.382999986	15677
Bahia	Senhor do Bonfim	Andorinha	2010	0.588	14397
Bahia	Senhor do Bonfim	Antônio Gonçalves	1991	0.284000009	12904
Bahia	Senhor do Bonfim	Antônio Gonçalves	2000	0.421999991	9293
Bahia	Senhor do Bonfim	Antônio Gonçalves	2010	0.59799999	10946
Bahia	Senhor do Bonfim	Campo Formoso	1991	0.261000007	63112
Bahia	Senhor do Bonfim	Campo Formoso	2000	0.421000004	62025
Bahia	Senhor do Bonfim	Campo Formoso	2010	0.586000025	66353
Bahia	Senhor do Bonfim	Filadélfia	1991	0.246000007	17042
Bahia	Senhor do Bonfim	Filadélfia	2000	0.368999988	17269
Bahia	Senhor do Bonfim	Filadélfia	2010	0.564999998	16729
Bahia	Senhor do Bonfim	Itiúba	1991	0.240999997	34303
Bahia	Senhor do Bonfim	Itiúba	2000	0.38499999	35411
Bahia	Senhor do Bonfim	Itiúba	2010	0.54400003	36060
Bahia	Senhor do Bonfim	Jaguarari	1991	0.317999989	31985
Bahia	Senhor do Bonfim	Jaguarari	2000	0.465000004	28248
Bahia	Senhor do Bonfim	Jaguarari	2010	0.658999979	30245
Bahia	Senhor do Bonfim	Pindobaçu	1991	0.231000006	24404
Bahia	Senhor do Bonfim	Pindobaçu	2000	0.405999988	20589
Bahia	Senhor do Bonfim	Pindobaçu	2010	0.577000022	20042
Bahia	Senhor do Bonfim	Senhor do Bonfim	1991	0.356000006	82282
Bahia	Senhor do Bonfim	Senhor do Bonfim	2000	0.523999989	66903
Bahia	Senhor do Bonfim	Senhor do Bonfim	2010	0.666000009	74242
Bahia	Senhor do Bonfim	Umburanas	1991	0.174999997	9980
Bahia	Senhor do Bonfim	Umburanas	2000	0.328000009	13064
Bahia	Senhor do Bonfim	Umburanas	2010	0.514999986	16916
Bahia	Serrinha	Araci	1991	0.244000003	45402
Bahia	Serrinha	Araci	2000	0.361999989	47294
Bahia	Serrinha	Araci	2010	0.533999979	51507
Bahia	Serrinha	Barrocas	1991	0.284000009	10986
Bahia	Serrinha	Barrocas	2000	0.421000004	11628
Bahia	Serrinha	Barrocas	2010	0.610000014	14167
Bahia	Serrinha	Biritinga	1991	0.27700001	14400
Bahia	Serrinha	Biritinga	2000	0.395999998	14527
Bahia	Serrinha	Biritinga	2010	0.537999988	14770
Bahia	Serrinha	Candeal	1991	0.314999998	9979
Bahia	Serrinha	Candeal	2000	0.453000009	9297
Bahia	Serrinha	Candeal	2010	0.587000012	8883
Bahia	Serrinha	Capela do Alto Alegre	1991	0.280000001	16004
Bahia	Serrinha	Capela do Alto Alegre	2000	0.456	11544
Bahia	Serrinha	Capela do Alto Alegre	2010	0.598999977	11518
Bahia	Serrinha	Conceição do Coité	1991	0.312999994	52606
Bahia	Serrinha	Conceição do Coité	2000	0.44600001	56123
Bahia	Serrinha	Conceição do Coité	2010	0.611000001	61858
Bahia	Serrinha	Gavião	1991	0.300999999	7673
Bahia	Serrinha	Gavião	2000	0.421999991	5080
Bahia	Serrinha	Gavião	2010	0.598999977	4474
Bahia	Serrinha	Ichu	1991	0.426999986	7213
Bahia	Serrinha	Ichu	2000	0.515999973	5135
Bahia	Serrinha	Ichu	2010	0.630999982	5231
Bahia	Serrinha	Lamarão	1991	0.247999996	12722
Bahia	Serrinha	Lamarão	2000	0.389999986	12800
Bahia	Serrinha	Lamarão	2010	0.518000007	9550
Bahia	Serrinha	Nova Fátima	1991	0.291000009	9654
Bahia	Serrinha	Nova Fátima	2000	0.462000012	7256
Bahia	Serrinha	Nova Fátima	2010	0.597000003	7544
Bahia	Serrinha	Pé de Serra	1991	0.238999993	17607
Bahia	Serrinha	Pé de Serra	2000	0.409999996	13441
Bahia	Serrinha	Pé de Serra	2010	0.587000012	13719
Bahia	Serrinha	Retirolândia	1991	0.32100001	9349
Bahia	Serrinha	Retirolândia	2000	0.477999985	9527
Bahia	Serrinha	Retirolândia	2010	0.635999978	12031
Bahia	Serrinha	Riachão do Jacuípe	1991	0.342000008	38596
Bahia	Serrinha	Riachão do Jacuípe	2000	0.479999989	32224
Bahia	Serrinha	Riachão do Jacuípe	2010	0.628000021	33115
Bahia	Serrinha	Santaluz	1991	0.308999985	30104
Bahia	Serrinha	Santaluz	2000	0.458000004	30762
Bahia	Serrinha	Santaluz	2010	0.59799999	33797
Bahia	Serrinha	São Domingos	1991	0.314999998	11382
Bahia	Serrinha	São Domingos	2000	0.469000012	9205
Bahia	Serrinha	São Domingos	2010	0.639999986	9226
Bahia	Serrinha	Serrinha	1991	0.388000011	63158
Bahia	Serrinha	Serrinha	2000	0.488000005	68304
Bahia	Serrinha	Serrinha	2010	0.634000003	75988
Bahia	Serrinha	Teofilândia	1991	0.252999991	21412
Bahia	Serrinha	Teofilândia	2000	0.377000004	20240
Bahia	Serrinha	Teofilândia	2010	0.565999985	21392
Bahia	Serrinha	Valente	1991	0.317000002	18548
Bahia	Serrinha	Valente	2000	0.49000001	20050
Bahia	Serrinha	Valente	2010	0.637000024	24545
Bahia	Valença	Cairu	1991	0.259000003	14354
Bahia	Valença	Cairu	2000	0.437000006	10860
Bahia	Valença	Cairu	2010	0.626999974	15098
Bahia	Valença	Camamu	1991	0.270000011	34432
Bahia	Valença	Camamu	2000	0.377000004	35873
Bahia	Valença	Camamu	2010	0.564999998	35057
Bahia	Valença	Igrapiúna	1991	0.218999997	15775
Bahia	Valença	Igrapiúna	2000	0.342000008	14788
Bahia	Valença	Igrapiúna	2010	0.574000001	13220
Bahia	Valença	Ituberá	1991	0.300999999	22252
Bahia	Valença	Ituberá	2000	0.418000013	24813
Bahia	Valença	Ituberá	2010	0.606000006	26358
Bahia	Valença	Maraú	1991	0.244000003	16549
Bahia	Valença	Maraú	2000	0.354000002	17056
Bahia	Valença	Maraú	2010	0.592999995	18620
Bahia	Valença	Nilo Peçanha	1991	0.236000001	12236
Bahia	Valença	Nilo Peçanha	2000	0.384000003	10967
Bahia	Valença	Nilo Peçanha	2010	0.546999991	12470
Bahia	Valença	Piraí do Norte	1991	0.270000011	8883
Bahia	Valença	Piraí do Norte	2000	0.333999991	8718
Bahia	Valença	Piraí do Norte	2010	0.532999992	9696
Bahia	Valença	Presidente Tancredo Neves	1991	0.192000002	18440
Bahia	Valença	Presidente Tancredo Neves	2000	0.386999995	18993
Bahia	Valença	Presidente Tancredo Neves	2010	0.559000015	23664
Bahia	Valença	Taperoá	1991	0.264999986	17343
Bahia	Valença	Taperoá	2000	0.381000012	16026
Bahia	Valença	Taperoá	2010	0.565999985	18690
Bahia	Valença	Valença	1991	0.375999987	66040
Bahia	Valença	Valença	2000	0.488999993	77300
Bahia	Valença	Valença	2010	0.623000026	88140
Bahia	Vitória da Conquista	Anagé	1991	0.191	47140
Bahia	Vitória da Conquista	Anagé	2000	0.307999998	37402
Bahia	Vitória da Conquista	Anagé	2010	0.540000021	25397
Bahia	Vitória da Conquista	Barra do Choça	1991	0.218999997	24757
Bahia	Vitória da Conquista	Barra do Choça	2000	0.316000015	40057
Bahia	Vitória da Conquista	Barra do Choça	2010	0.550999999	34714
Bahia	Vitória da Conquista	Belo Campo	1991	0.252000004	15398
Bahia	Vitória da Conquista	Belo Campo	2000	0.377999991	17829
Bahia	Vitória da Conquista	Belo Campo	2010	0.574999988	15944
Bahia	Vitória da Conquista	Boa Nova	1991	0.231999993	11610
Bahia	Vitória da Conquista	Boa Nova	2000	0.319000006	17963
Bahia	Vitória da Conquista	Boa Nova	2010	0.566999972	15369
Bahia	Vitória da Conquista	Bom Jesus da Serra	1991	0.187000006	12001
Bahia	Vitória da Conquista	Bom Jesus da Serra	2000	0.298000008	13605
Bahia	Vitória da Conquista	Bom Jesus da Serra	2010	0.546000004	10103
Bahia	Vitória da Conquista	Caatiba	1991	0.261999995	9708
Bahia	Vitória da Conquista	Caatiba	2000	0.34799999	14028
Bahia	Vitória da Conquista	Caatiba	2010	0.56099999	11401
Bahia	Vitória da Conquista	Caetanos	1991	0.180000007	7234
Bahia	Vitória da Conquista	Caetanos	2000	0.317999989	9652
Bahia	Vitória da Conquista	Caetanos	2010	0.541999996	13604
Bahia	Vitória da Conquista	Cândido Sales	1991	0.236000001	22916
Bahia	Vitória da Conquista	Cândido Sales	2000	0.423000008	27199
Bahia	Vitória da Conquista	Cândido Sales	2010	0.601000011	27872
Bahia	Vitória da Conquista	Dário Meira	1991	0.202999994	14862
Bahia	Vitória da Conquista	Dário Meira	2000	0.34799999	16563
Bahia	Vitória da Conquista	Dário Meira	2010	0.540000021	12769
Bahia	Vitória da Conquista	Ibicuí	1991	0.305000007	16073
Bahia	Vitória da Conquista	Ibicuí	2000	0.423999995	15546
Bahia	Vitória da Conquista	Ibicuí	2010	0.583999991	15592
Bahia	Vitória da Conquista	Iguaí	1991	0.26699999	22568
Bahia	Vitória da Conquista	Iguaí	2000	0.411000013	24174
Bahia	Vitória da Conquista	Iguaí	2010	0.551999986	25579
Bahia	Vitória da Conquista	Manoel Vitorino	1991	0.221000001	16223
Bahia	Vitória da Conquista	Manoel Vitorino	2000	0.356999993	16440
Bahia	Vitória da Conquista	Manoel Vitorino	2010	0.565999985	14387
Bahia	Vitória da Conquista	Mirante	1991	0.172999993	8001
Bahia	Vitória da Conquista	Mirante	2000	0.286000013	10606
Bahia	Vitória da Conquista	Mirante	2010	0.52700001	10487
Bahia	Vitória da Conquista	Nova Canaã	1991	0.257999986	17865
Bahia	Vitória da Conquista	Nova Canaã	2000	0.39199999	15939
Bahia	Vitória da Conquista	Nova Canaã	2010	0.545000017	16600
Bahia	Vitória da Conquista	Planalto	1991	0.207000002	18110
Bahia	Vitória da Conquista	Planalto	2000	0.39199999	21574
Bahia	Vitória da Conquista	Planalto	2010	0.560000002	24463
Bahia	Vitória da Conquista	Poções	1991	0.280999988	41765
Bahia	Vitória da Conquista	Poções	2000	0.430000007	46557
Bahia	Vitória da Conquista	Poções	2010	0.603999972	44566
Bahia	Vitória da Conquista	Vitória da Conquista	1991	0.409000009	218211
Bahia	Vitória da Conquista	Vitória da Conquista	2000	0.537999988	256678
Bahia	Vitória da Conquista	Vitória da Conquista	2010	0.677999973	304599
Ceará	Baixo Curu	Paracuru	1991	0.340000004	20677
Ceará	Baixo Curu	Paracuru	2000	0.456999987	27092
Ceará	Baixo Curu	Paracuru	2010	0.637000024	31405
Ceará	Baixo Curu	Paraipaba	1991	0.356999993	19762
Ceará	Baixo Curu	Paraipaba	2000	0.495000005	25163
Ceará	Baixo Curu	Paraipaba	2010	0.634000003	29905
Ceará	Baixo Curu	São Gonçalo do Amarante	1991	0.324999988	29303
Ceará	Baixo Curu	São Gonçalo do Amarante	2000	0.458999991	35273
Ceará	Baixo Curu	São Gonçalo do Amarante	2010	0.665000021	43792
Ceará	Baixo Jaguaribe	Alto Santo	1991	0.30399999	12994
Ceará	Baixo Jaguaribe	Alto Santo	2000	0.437999994	15280
Ceará	Baixo Jaguaribe	Alto Santo	2010	0.601000011	16359
Ceará	Baixo Jaguaribe	Ibicuitinga	1991	0.305999994	8592
Ceará	Baixo Jaguaribe	Ibicuitinga	2000	0.451000005	9352
Ceará	Baixo Jaguaribe	Ibicuitinga	2010	0.606000006	11284
Ceará	Baixo Jaguaribe	Jaguaruana	1991	0.354999989	25804
Ceará	Baixo Jaguaribe	Jaguaruana	2000	0.497999996	29605
Ceará	Baixo Jaguaribe	Jaguaruana	2010	0.624000013	32049
Ceará	Baixo Jaguaribe	Limoeiro do Norte	1991	0.432999998	41418
Ceará	Baixo Jaguaribe	Limoeiro do Norte	2000	0.56099999	49977
Ceará	Baixo Jaguaribe	Limoeiro do Norte	2010	0.681999981	56135
Ceará	Baixo Jaguaribe	Morada Nova	1991	0.335000008	57930
Ceará	Baixo Jaguaribe	Morada Nova	2000	0.485000014	63841
Ceará	Baixo Jaguaribe	Morada Nova	2010	0.610000014	61941
Ceará	Baixo Jaguaribe	Palhano	1991	0.310000002	7893
Ceará	Baixo Jaguaribe	Palhano	2000	0.492000014	8134
Ceará	Baixo Jaguaribe	Palhano	2010	0.638000011	8855
Ceará	Baixo Jaguaribe	Quixeré	1991	0.330000013	13284
Ceará	Baixo Jaguaribe	Quixeré	2000	0.474999994	15962
Ceará	Baixo Jaguaribe	Quixeré	2010	0.621999979	19380
Ceará	Baixo Jaguaribe	Russas	1991	0.398000002	46201
Ceará	Baixo Jaguaribe	Russas	2000	0.52700001	56918
Ceará	Baixo Jaguaribe	Russas	2010	0.674000025	69519
Ceará	Baixo Jaguaribe	São João do Jaguaribe	1991	0.398999989	7651
Ceará	Baixo Jaguaribe	São João do Jaguaribe	2000	0.523000002	8351
Ceará	Baixo Jaguaribe	São João do Jaguaribe	2010	0.653999984	7892
Ceará	Baixo Jaguaribe	Tabuleiro do Norte	1991	0.361999989	25097
Ceará	Baixo Jaguaribe	Tabuleiro do Norte	2000	0.522000015	27198
Ceará	Baixo Jaguaribe	Tabuleiro do Norte	2010	0.644999981	29103
Ceará	Barro	Aurora	1991	0.294	24367
Ceará	Barro	Aurora	2000	0.435000002	25159
Ceará	Barro	Aurora	2010	0.605000019	24519
Ceará	Barro	Barro	1991	0.286000013	19269
Ceará	Barro	Barro	2000	0.442000002	19940
Ceará	Barro	Barro	2010	0.598999977	21500
Ceará	Barro	Mauriti	1991	0.277999997	34196
Ceará	Barro	Mauriti	2000	0.444999993	38317
Ceará	Barro	Mauriti	2010	0.605000019	44153
Ceará	Baturité	Acarape	1991	0.349000007	11155
Ceará	Baturité	Acarape	2000	0.49000001	13770
Ceará	Baturité	Acarape	2010	0.606000006	15323
Ceará	Baturité	Aracoiaba	1991	0.319000006	22433
Ceará	Baturité	Aracoiaba	2000	0.451000005	23748
Ceará	Baturité	Aracoiaba	2010	0.61500001	25343
Ceará	Baturité	Aratuba	1991	0.287999988	9191
Ceará	Baturité	Aratuba	2000	0.453000009	9919
Ceará	Baturité	Aratuba	2010	0.621999979	11520
Ceará	Baturité	Baturité	1991	0.368000001	26936
Ceará	Baturité	Baturité	2000	0.488000005	29646
Ceará	Baturité	Baturité	2010	0.619000018	33191
Ceará	Baturité	Capistrano	1991	0.27700001	16811
Ceará	Baturité	Capistrano	2000	0.456999987	17695
Ceará	Baturité	Capistrano	2010	0.611000001	17006
Ceará	Baturité	Guaramiranga	1991	0.326000005	4946
Ceará	Baturité	Guaramiranga	2000	0.5	5183
Ceará	Baturité	Guaramiranga	2010	0.637000024	4104
Ceará	Baturité	Itapiúna	1991	0.317999989	12834
Ceará	Baturité	Itapiúna	2000	0.479000002	16193
Ceará	Baturité	Itapiúna	2010	0.603999972	18583
Ceará	Baturité	Mulungu	1991	0.342000008	7827
Ceará	Baturité	Mulungu	2000	0.479999989	8846
Ceará	Baturité	Mulungu	2010	0.606999993	11463
Ceará	Baturité	Pacoti	1991	0.344999999	10368
Ceará	Baturité	Pacoti	2000	0.483999997	11351
Ceará	Baturité	Pacoti	2010	0.63499999	11578
Ceará	Baturité	Palmácia	1991	0.351999998	10093
Ceará	Baturité	Palmácia	2000	0.497000009	9712
Ceará	Baturité	Palmácia	2010	0.621999979	11985
Ceará	Baturité	Redenção	1991	0.349000007	21524
Ceará	Baturité	Redenção	2000	0.477999985	23849
Ceará	Baturité	Redenção	2010	0.625999987	26309
Ceará	Brejo Santo	Abaiara	1991	0.286000013	7876
Ceará	Brejo Santo	Abaiara	2000	0.451999992	8365
Ceará	Brejo Santo	Abaiara	2010	0.628000021	10445
Ceará	Brejo Santo	Brejo Santo	1991	0.363000005	33526
Ceará	Brejo Santo	Brejo Santo	2000	0.503000021	38210
Ceará	Brejo Santo	Brejo Santo	2010	0.647000015	44890
Ceará	Brejo Santo	Jati	1991	0.326999992	8167
Ceará	Brejo Santo	Jati	2000	0.474000007	8109
Ceará	Brejo Santo	Jati	2010	0.651000023	7634
Ceará	Brejo Santo	Milagres	1991	0.326999992	26881
Ceará	Brejo Santo	Milagres	2000	0.449999988	30760
Ceará	Brejo Santo	Milagres	2010	0.628000021	28255
Ceará	Brejo Santo	Penaforte	1991	0.400999993	4990
Ceará	Brejo Santo	Penaforte	2000	0.529999971	6123
Ceará	Brejo Santo	Penaforte	2010	0.646000028	8216
Ceará	Canindé	Canindé	1991	0.301999986	61256
Ceará	Canindé	Canindé	2000	0.448000014	69114
Ceará	Canindé	Canindé	2010	0.611999989	74224
Ceará	Canindé	Caridade	1991	0.287	12395
Ceará	Canindé	Caridade	2000	0.421000004	15536
Ceará	Canindé	Caridade	2010	0.592000008	19991
Ceará	Canindé	Itatira	1991	0.208000004	13811
Ceará	Canindé	Itatira	2000	0.361999989	15541
Ceará	Canindé	Itatira	2010	0.561999977	18865
Ceará	Canindé	Paramoti	1991	0.231000006	10417
Ceará	Canindé	Paramoti	2000	0.405000001	10915
Ceará	Canindé	Paramoti	2010	0.583000004	11280
Ceará	Cariri	Barbalha	1991	0.381000012	37918
Ceará	Cariri	Barbalha	2000	0.51700002	46726
Ceará	Cariri	Barbalha	2010	0.683000028	55259
Ceará	Cariri	Crato	1991	0.444000006	88744
Ceará	Cariri	Crato	2000	0.577000022	103479
Ceará	Cariri	Crato	2010	0.713	120655
Ceará	Cariri	Jardim	1991	0.30399999	23769
Ceará	Cariri	Jardim	2000	0.43900001	26717
Ceará	Cariri	Jardim	2010	0.614000022	26653
Ceará	Cariri	Juazeiro do Norte	1991	0.419	171617
Ceará	Cariri	Juazeiro do Norte	2000	0.54400003	210267
Ceará	Cariri	Juazeiro do Norte	2010	0.694000006	248222
Ceará	Cariri	Missão Velha	1991	0.301999986	29051
Ceará	Cariri	Missão Velha	2000	0.444000006	32146
Ceará	Cariri	Missão Velha	2010	0.621999979	34130
Ceará	Cariri	Nova Olinda	1991	0.312999994	11249
Ceará	Cariri	Nova Olinda	2000	0.451000005	11937
Ceará	Cariri	Nova Olinda	2010	0.625	14234
Ceará	Cariri	Porteiras	1991	0.296000004	14976
Ceará	Cariri	Porteiras	2000	0.476999998	15576
Ceará	Cariri	Porteiras	2010	0.621999979	15055
Ceará	Cariri	Santana do Cariri	1991	0.301999986	15252
Ceará	Cariri	Santana do Cariri	2000	0.423999995	16558
Ceará	Cariri	Santana do Cariri	2010	0.611999989	17095
Ceará	Caririaçu	Altaneira	1991	0.287999988	4786
Ceará	Caririaçu	Altaneira	2000	0.416999996	5675
Ceará	Caririaçu	Altaneira	2010	0.601999998	6853
Ceará	Caririaçu	Caririaçu	1991	0.245000005	21306
Ceará	Caririaçu	Caririaçu	2000	0.39199999	25656
Ceará	Caririaçu	Caririaçu	2010	0.578000009	26386
Ceará	Caririaçu	Farias Brito	1991	0.307999998	17551
Ceará	Caririaçu	Farias Brito	2000	0.446999997	20093
Ceará	Caririaçu	Farias Brito	2010	0.633000016	19002
Ceará	Caririaçu	Granjeiro	1991	0.266000003	4740
[truncated: 14,696 more rows]
