# Supplementary material for: Human development, greenhouse gas emissions and sub-national mitigation burdens: a Brazilian perspective
Source: Discov Sustain. 2021 Aug 9;2(1):35. doi: 10.1007/s43621-021-00044-9 (PMC8350932; doi:10.1007/s43621-021-00044-9)
Supplement: Supplementary file 2 — Additional file2 (CSV 5 KB) [file 43621_2021_44_MOESM2_ESM.csv]

state	year	co2e_luc	idhm_state_level	co2e_energy	co2e_industrial_process	co2e_residues	co2e_agriculture
AC	1991	22170536.4	0.402	283841.2	NA	47480.5	802991.2
AL	1991	388677	0.37	968253.29	147520.4	439701.6	2820178.3
AM	1991	57176646.5	0.43	2139534.82	173335	296503.9	1293665.8
AP	1991	23920841.9	0.472	339680.35	NA	36802.5	300315.7
BA	1991	27346310.9	0.386	8314617.63	1160831	2260234	27774983.6
CE	1991	4361079	0.405	2308537.41	246650.5	1296616.2	6986970.1
DF	1991	203999.9	0.616	1341989.38	349726.8	665008.9	246122
ES	1991	2738669.7	0.505	3919493.42	5229254.6	447104.9	3917260
GO	1991	24600782.2	0.487	4210112.2	423020.5	1015833.3	35946733.7
MA	1991	75261231.6	0.357	1720425.06	1321942.9	659873.7	9470151.9
MG	1991	33382155.4	0.478	17344930.19	13993701.1	3074066.2	45033510
MS	1991	28273230.9	0.488	2740809.13	121653.5	443614.5	36791559.8
MT	1991	227862202.7	0.449	3092985.93	50964.8	412792.9	18849477.7
PA	1991	220538493.6	0.413	4840271.43	1119061.5	595321.1	14031997.4
PB	1991	1069161	0.382	1115640.36	470073.8	566597.5	3343010.5
PE	1991	2346573.5	0.44	2922459.89	197977.1	1478661.6	5619459.4
PI	1991	12960933.5	0.362	657842.93	0	400463.7	6116596.1
PR	1991	10941593.9	0.507	9141296.41	1397172	1953661.9	20676601.2
RJ	1991	16985652.1	0.573	12376081.55	8212787.1	4116515	4374044.5
RN	1991	1205312.7	0.428	1365524.85	89147.8	450914.5	2314519.9
RO	1991	64780732.3	0.407	1139994.39	0	139078	5518585.1
RR	1991	24504277.1	0.459	317141.17	NA	25083.7	771471.9
RS	1991	4196799.9	0.542	9868154.36	640686.4	2030436.6	43691187.4
SC	1991	7833276.5	0.543	7668222.44	237588.3	921814	9258076.9
SE	1991	165704.1	0.408	1125772.71	453693.4	267733.6	2436637.9
SP	1991	11371132.1	0.578	39864890.56	12573845.7	9159355.6	30828496.9
TO	1991	55355437.5	0.369	658511.56	0	115940.5	8533628.3
AC	2000	31913903.7	0.517	816361.69	NA	84460.5	1908455.4
AL	2000	924692.4	0.471	1788513.11	197422	733913	2456344.3
AM	2000	35706232.3	0.515	4473051.66	250739.3	513700.6	1690192.9
AP	2000	NA	0.577	674200.19	NA	74613.7	491628.3
BA	2000	38620940.3	0.512	11569240.55	1150507.2	3391388.1	22527149.8
CE	2000	10411848.1	0.541	3431866.17	590868.3	1994857.4	5681301.7
DF	2000	243718.9	0.725	2924030.28	763714.7	1128884.5	355783
ES	2000	2230477.4	0.64	4766407.45	5846566.8	781791	3974997.8
GO	2000	30250421.9	0.615	7522730.94	286964.2	1893688	36501259.1
MA	2000	105560951.5	0.476	2787265.79	971679	1199860.6	8828939.2
MG	2000	42768716.1	0.624	23455599.81	16822085.3	5209899.8	44464758.7
MS	2000	31859922.9	0.613	3152284.7	318758.4	794051.5	42302233.6
MT	2000	439914537.7	0.601	5762478.22	230335.4	824864.5	36686305.7
PA	2000	389209600.8	0.518	7246335.75	1053863.4	956242.5	19794191.1
PB	2000	2552565.9	0.506	1501925.6	659620.2	827528.4	2340814.4
PE	2000	5594137.6	0.544	4675586.54	200799	2289097.4	4418866.6
PI	2000	18739887.9	0.484	1104873.69	0	644415.4	5135935.9
PR	2000	22523451.1	0.65	15475675.71	2009287.4	3439614.7	25336196.6
RJ	2000	495520.7	0.664	23127368.54	7955076.3	6914767.8	4219342.5
RN	2000	2877621.1	0.552	2531097.36	142877.6	682112.6	1978120.5
RO	2000	143839980.3	0.537	2324361.48	0	200583.8	10476719.7
RR	2000	14760909.8	0.598	489087.66	NA	43197.5	983299.3
RS	2000	2451838.9	0.664	19660556.56	746095	3226421.4	44910090.5
SC	2000	5429208.3	0.674	14777062.12	141095.2	1681105.7	10904474.1
SE	2000	395609.9	0.518	1569456.1	1136445.2	433869.6	1985622.2
SP	2000	10188119.3	0.702	69152885.84	13808315.1	18158415.2	32747608.1
TO	2000	49687124.3	0.525	1120577.06	0	185621.9	11505167
AC	2010	19744627.2	0.663	671843.78	NA	134930.8	4651778.9
AL	2010	418263.9	0.631	2214472.3	242707	1243283.1	3168778.3
AM	2010	45359278.6	0.674	9496115.14	261072.1	744740	2582658.8
AP	2010	4040406.3	0.708	1313632.84	NA	115467.2	678641.8
BA	2010	62516202	0.66	17808817.65	1100519.3	4577927.8	24245026.9
CE	2010	7719730.4	0.682	6262902.13	670865.3	2897085.1	6283140.9
DF	2010	125460.7	0.824	3644697.75	1137554.2	1743601.7	367256.4
ES	2010	1064280.1	0.74	9202866.67	9915604.6	1180334.4	4758898
GO	2010	17882133.8	0.735	9342347.59	476771.7	3552307.9	42558799.8
MA	2010	96391073.2	0.639	4874042.16	893052.4	1741675.9	13789532
MG	2010	67507536.8	0.731	37225683.69	24685949.4	8551889.6	51135575.6
MS	2010	12338693	0.729	5199667.15	359019.2	1552517.1	42026802.4
MT	2010	91518138	0.725	6659005.62	320488.5	1494368.3	55292772.5
PA	2010	287402488.2	0.646	9053669.71	1323219.2	1303361.1	32481526.9
PB	2010	1611499.7	0.658	2493172.45	778535	1205073.1	2906499.9
PE	2010	2942227.6	0.673	7519984.87	305364.4	3315023.4	6698822.6
PI	2010	32793279.7	0.646	1961475.14	225782.4	899915.7	4766754.2
PR	2010	14797972.5	0.749	18354610.26	3032622.8	5308816.1	28566430.1
RJ	2010	1024104.4	0.761	41451963.88	9823782.1	8890840.9	4404261.9
RN	2010	1721984.4	0.684	4319904.22	166726.1	1013519.6	2528529.9
RO	2010	33163393.8	0.69	3125110.74	207417.3	330379.9	21251389
RR	2010	19515924.9	0.707	687544.9	NA	67853.2	1185175.5
RS	2010	28978051.3	0.746	23152658.18	775493.8	4178686.7	51382465.2
SC	2010	15363575.6	0.774	18203207.04	163845.3	2796668.7	15037353.7
SE	2010	76988.6	0.665	2912149.43	1591069.8	657786.7	2653094.3
SP	2010	3711236	0.783	84026975.77	9719339.5	24136381.3	31941326
TO	2010	29515156.7	0.699	2013411	169246.8	263181.6	14863884.2
Source: Programa das Nações Unidas para o Desenvolvimento (PNUD), Instituto de Pesquisa Econômica Aplicada (IPEA), Fundação João Pinheiro (FJP) (2013) Índice de Desenvolvimento Humano Municipal Brasileiro. PNUD, IPEA, FJP, Brasília
